# Supplementary material for: The splicing‐regulatory lncRNA NTRAS sustains vascular integrity
Source: EMBO Rep. 2022 May 8;23(6):e54157. doi: 10.15252/embr.202154157 (PMC9171682; doi:10.15252/embr.202154157)
Supplement: Supplementary file 3 — Dataset EV1 [file EMBR-23-e54157-s008.xlsx]

## Sheet: Data Analysis stringent
Gene names	Protein names	Significant bound to NTRAS	-Log Student's t-test p-value NTRAS/Ctrl	p value NTRAS/Ctrl	Student's t-test Difference NTRAS/Ctrl (log2 ratio NTRAS/Ctrl)	Fold change NTRAS/Ctrl	Mean log2 NTRAS	Mean log2 Ctrl	log2 stddev NTRAS	log2 stddev Ctrl	Log2 LFQ Ctrl01	Log2 LFQ Ctrl02	Log2 LFQ Ctrl03	Log2 LFQ Ctrl04	Log2 LFQ Ctrl05	Log2 LFQ NTRAS01	Log2 LFQ NTRAS02	Log2 LFQ NTRAS03	Log2 LFQ NTRAS04	Log2 LFQ NTRAS05	Only identified by site	Reverse	Potential contaminant	Student's t-test Significant NTRAS/Ctrl	Selection	Peptides	Razor + unique peptides	Unique peptides	Sequence coverage [%]	Unique + razor sequence coverage [%]	Unique sequence coverage [%]	Mol. weight [kDa]	Q-value	Score	Intensity	MS/MS Count	Peptides Ctrl01	Peptides Ctrl02	Peptides Ctrl03	Peptides Ctrl04	Peptides Ctrl05	Peptides NTRAS01	Peptides NTRAS02	Peptides NTRAS03	Peptides NTRAS04	Peptides NTRAS05	Razor + unique peptides Ctrl01	Razor + unique peptides Ctrl02	Razor + unique peptides Ctrl03
HNRNPLL	Heterogeneous nuclear ribonucleoprotein L-like	+	4.53468	2.9196e-05	9.48796	718.062	31.5832	22.0952	1.73357	1.81305	19.7226	23.5957	23.7956	20.6727	22.6894	32.0647	32.7777	33.4964	29.4277	30.1494				+	+	18	18	18	45.1	45.1	45.1	56.45	0	323.31	10745000000	305	0	3	2	3	2	17	15	16	13	14	0	3	2
HNRNPL	Heterogeneous nuclear ribonucleoprotein L	+	4.98444	1.03647e-05	8.96181	498.625	32.8057	23.8439	1.61083	1.28142	22.3291	24.8187	24.9779	22.5822	24.5115	33.5742	33.8865	33.8702	30.0756	32.622				+	+	22	22	16	49.7	49.7	38.2	64.132	0	323.31	25675000000	822	2	6	4	4	4	21	15	19	15	15	2	6	4
RBPMS	RNA-binding protein with multiple splicing	+	3.32893	0.000468885	6.31345	79.5311	25.6428	19.3294	2.32321	0.892093	19.8345	18.0531	20.443	19.1722	19.144	26.074	28.2934	27.0867	22.367	24.393				+	+	9	9	8	48	48	44.4	21.802	0	69.764	241330000	33	0	0	0	0	0	6	7	6	2	3	0	0	0
DAZAP1	DAZ-associated protein 1	+	3.2944	0.000507697	5.96973	62.6711	26.778	20.8083	1.78354	1.5787	21.0455	22.5039	18.5835	21.9656	19.943	25.5673	27.2201	28.796	24.3913	27.9155				+	+	3	3	3	14.1	14.1	14.1	35.02	0	73.379	356620000	33	0	2	0	2	0	2	3	3	1	3	0	2	0
HNRNPAB	Heterogeneous nuclear ribonucleoprotein A/B	+	2.92484	0.00118893	5.09248	34.1184	30.8745	25.7821	1.48822	1.78287	24.0736	26.001	25.2633	24.8546	28.7178	30.5058	29.8867	31.2269	29.49	33.2633				+	+	9	9	9	29.6	29.6	29.6	30.302	0	91.095	13732000000	301	3	4	3	4	4	7	4	4	7	7	3	4	3
HNRNPDL	Heterogeneous nuclear ribonucleoprotein D-like	+	2.57864	0.00263852	5.04374	32.985	27.8185	22.7748	1.58761	2.09267	19.1563	23.6623	23.268	23.2269	24.5603	27.3644	28.1973	28.4617	25.3947	29.6743				+	+	5	5	5	15.4	15.4	15.4	40.04	0	53.72	1146400000	67	0	2	2	3	3	5	4	5	4	4	0	2	2
ZFP36L1	Zinc finger protein 36, C3H1 type-like 1	+	2.2664	0.00541496	4.81564	28.1613	23.0369	18.2213	2.711	0.883496	19.044	18.005	16.9196	19.0499	18.0878	24.847	23.8234	24.6544	18.2834	23.5762				+	+	2	2	2	13.1	13.1	13.1	19.527	0.00063532	19.51	29267000	15	0	0	0	0	0	2	2	2	1	2	0	0	0
MSI2	RNA-binding protein Musashi homolog 2	+	3.05184	0.000887489	4.69811	25.958	22.9473	18.2492	1.46267	1.42876	18.7148	17.4073	17.0309	20.5439	17.5492	22.7241	23.6501	25.0775	21.4545	21.8304				+	+	7	1	1	60.7	12.1	12.1	15.46	0	30.445	34765000	6	4	4	3	3	3	7	5	6	7	6	0	0	0
HNRNPD	Heterogeneous nuclear ribonucleoprotein D0	+	2.02029	0.00954353	4.17325	18.0415	30.3352	26.162	1.92621	1.97001	24.2996	26.0884	25.0849	25.8866	29.4504	29.7544	29.1075	29.751	29.3188	33.7443				+	+	9	9	9	27.3	27.3	27.3	38.434	0	126.62	14293000000	178	3	2	1	3	4	3	3	3	5	9	3	2	1
SNRPA	U1 small nuclear ribonucleoprotein A	+	2.51705	0.00304052	4.14234	17.6591	30.2988	26.1564	1.78995	1.2979	26.9206	26.6558	26.3667	23.8745	26.9647	32.0917	30.3723	31.3651	27.3905	30.2743				+	+	11	11	9	40.1	40.1	34.8	31.279	0	323.31	4956100000	205	3	3	2	3	2	11	9	8	8	8	3	3	2
RBPMS2	RNA-binding protein with multiple splicing 2	+	2.10442	0.00786292	4.1141	17.3168	22.172	18.0579	2.26374	1.30823	19.6407	16.4931	18.1698	18.9602	17.0258	23.232	23.602	23.298	18.1818	22.5463				+	+	5	4	4	34.4	31.1	31.1	22.496	0	43.041	21586000	8	0	0	0	0	0	4	2	3	1	2	0	0	0
MSI2	RNA-binding protein Musashi homolog 2	+	3.80052	0.0001583	4.04463	16.5027	30.6622	26.6176	1.15066	0.719162	27.1831	27.0203	26.4277	25.4386	27.0184	31.9329	31.3223	30.9154	28.9391	30.2014				+	+	10	10	4	39.5	39.5	18.5	34.812	0	171.78	8230100000	248	6	7	5	3	4	10	8	9	9	8	6	7	5
ZFP36L2	Zinc finger protein 36, C3H1 type-like 2	+	2.27203	0.00534528	3.6988	12.9852	22.1727	18.4739	1.92155	1.0397	20.0142	17.3572	17.7225	18.4305	18.8452	22.69	23.0854	23.1935	18.7538	23.141				+	+	2	2	2	5.9	5.9	5.9	51.047	0.0010055	12.004	11323000	8	0	0	0	0	0	2	1	2	0	1	0	0	0
IGF2BP2	Insulin-like growth factor 2 mRNA-binding protein 2	+	1.32356	0.0474725	3.25687	9.5591	27.8744	24.6176	1.92164	2.4494	20.3317	26.2419	26.1438	25.0931	25.2773	25.5696	30.0601	29.5236	27.7386	26.4803				+	+	15	14	14	30.9	28.8	28.8	66.785	0	219.61	1509000000	199	2	9	9	5	5	7	13	15	11	8	1	8	8
DIS3	Exosome complex exonuclease RRP44	+	2.52799	0.00296493	3.10813	8.62262	27.0271	23.919	0.674644	1.50764	23.3603	25.9679	21.8455	24.4475	23.974	27.3433	26.526	27.0202	26.2714	27.9749				+	+	21	21	21	28.8	28.8	28.8	109	0	323.31	631710000	129	4	13	2	5	5	18	10	9	16	20	4	13	2
MSI1	RNA-binding protein Musashi homolog 1	+	1.41937	0.0380743	2.99751	7.98621	21.5919	18.5944	2.62488	0.640905	19.7033	18.1604	18.1596	18.5341	18.4143	23.2129	22.0705	23.581	22.0363	17.0587				+	+	5	4	4	19.6	17.4	17.4	39.124	0	35.07	20335000	8	1	1	1	0	0	4	3	2	2	2	0	0	0
HNRNPA0	Heterogeneous nuclear ribonucleoprotein A0	+	1.35729	0.043925	1.61256	3.05794	29.4868	27.8742	1.18893	0.929807	26.2558	28.5968	28.3433	28.1401	28.0353	28.4871	28.8875	31.5282	29.3889	29.1423				+	+	5	5	5	23.3	23.3	23.3	30.84	0	115.58	3800000000	114	4	4	4	4	4	4	3	5	4	4	4	4	4
UNK	RING finger protein unkempt homolog		1.0818	0.0828328	3.59223	12.0606	22.1311	18.5388	3.93057	0.990103	19.919	17.8265	17.7676	19.2646	17.9164	21.6176	23.4269	27.4516	21.6216	16.5376						5	5	4	10.7	10.7	9.4	88.084	0	39.46	50225000	12	0	0	0	0	0	1	3	4	1	0	0	0	0
RPL3	60S ribosomal protein L3		0.693773	0.202408	2.33569	5.04793	24.0011	21.6654	1.11603	3.59193	24.4745	17.5763	23.5007	24.8137	17.9619	23.8181	24.0434	24.1945	25.5412	22.4082						6	6	6	21.3	21.3	21.3	46.108	0	50.297	257780000	22	2	0	1	5	0	2	1	1	6	1	2	0	1
RBMS1	RNA-binding motif, single-stranded-interacting protein 1		1.13119	0.0739282	2.21065	4.62884	27.1568	24.9462	1.62928	1.76956	24.515	26.5793	26.0841	22.0969	25.4554	27.7726	28.5035	27.7322	24.3268	27.4491						3	3	3	16.6	16.6	16.6	41.965	0	32.868	764950000	46	1	3	2	1	1	3	3	3	1	2	1	3	2
FUBP1	Far upstream element-binding protein 1		0.808244	0.155509	1.98033	3.94583	27.6277	25.6474	1.72867	2.2331	22.7004	27.7845	27.6753	24.079	25.9976	26.1452	28.3093	28.4706	25.5356	29.6778						18	18	10	44.6	44.6	26.2	67.56	0	256.73	1407400000	163	2	14	11	4	6	7	11	13	11	17	2	14	11
TRMT112	Multifunctional methyltransferase subunit TRM112-like protein		0.492441	0.32178	1.84975	3.60439	25.1444	23.2947	2.60052	2.9286	24.1173	25.6614	18.34	23.1973	25.1576	28.1823	23.556	22.3754	23.9657	27.6428						2	2	2	34.6	34.6	34.6	9.2555	0	51.249	594540000	28	2	2	0	2	2	2	1	1	2	2	2	2	0
CALM2;CALM3;CALM1	Calmodulin		0.41688	0.382931	1.81806	3.52607	25.8563	24.0383	1.66469	4.077	25.5554	16.8344	24.9428	26.2935	26.5654	26.1218	25.4507	23.3898	26.3325	27.9869						3	3	2	46.2	46.2	46.2	7.372	0	57.864	919480000	24	2	0	2	3	1	2	1	1	3	3	2	0	2
RPA2	Replication protein A 32 kDa subunit		0.292073	0.51042	1.80933	3.5048	25.124	23.3147	3.49199	4.72279	24.5042	29.1953	25.7169	19.7163	17.4408	27.5168	26.7218	27.0916	19.0728	25.217						7	7	7	47	47	47	29.247	0	143.34	1072300000	84	2	7	4	0	0	3	4	5	0	1	2	7	4
RPSA;RPSAP58	40S ribosomal protein SA		0.50132	0.315268	1.80327	3.49012	24.0494	22.2461	1.68578	3.36508	25.3151	18.3733	22.7176	25.6216	19.2029	25.5838	22.405	22.12	25.5725	24.5656						8	8	8	36.9	36.9	36.9	29.404	0	118.74	342120000	38	6	0	1	8	0	5	1	1	8	3	6	0	1
THOC3	THO complex subunit 3		0.580305	0.262842	1.59002	3.01054	22.4128	20.8228	1.83429	2.31284	19.251	21.7294	17.5957	22.5288	23.0092	22.3569	19.8967	21.7985	23.0921	24.92						1	1	1	9.5	9.5	9.5	11.062	0.0040486	7.6789	49967000	8	0	1	0	1	1	1	0	1	1	1	0	1	0
UBB;RPS27A;UBC;UBA52;UBBP4	Ubiquitin-60S ribosomal protein L40;Ubiquitin;60S ribosomal protein L40;Ubiquitin-40S ribosomal protein S27a;Ubiquitin;40S ribosomal protein S27a;Polyubiquitin-B;Ubiquitin;Polyubiquitin-C;Ubiquitin		0.247743	0.565271	1.51826	2.86446	24.0681	22.5499	3.4044	4.52247	24.7735	17.4694	17.8295	26.5207	26.1563	24.2884	19.0854	22.6257	26.8957	27.4456						3	3	3	36.6	36.6	36.6	10.469	0	33.377	812490000	22	1	0	0	3	2	2	0	1	3	2	1	0	0
RBMS2	RNA-binding motif, single-stranded-interacting protein 2		1.00782	0.0982151	1.50034	2.8291	24.5519	23.0515	1.59872	0.811372	22.3011	23.9574	23.865	22.3236	22.8105	25.109	26.3723	24.5022	21.9938	24.782						2	2	2	8.1	8.1	8.1	37.186	0.00064599	20.137	158260000	16	2	2	2	1	1	2	2	1	1	1	2	2	2
MYH14	Myosin-14		0.334327	0.463098	1.49198	2.81276	25.972	24.48	2.22988	3.71096	19.1986	23.1334	24.1148	28.6058	27.3474	25.0599	26.8217	22.7023	28.661	26.6151						12	6	6	6	3.6	3.6	227.87	0	41.756	2602100000	26	3	4	4	8	5	4	5	2	7	8	0	1	1
DSP	Desmoplakin		0.183958	0.6547	1.43698	2.70754	25.1191	23.6821	5.62484	4.02775	25.1948	21.0442	21.6883	30.0793	20.4042	25.6183	21.2082	17.8312	29.8973	31.0407						85	85	85	34.3	34.3	34.3	331.77	0	323.31	8191900000	386	14	1	3	74	1	14	1	0	74	46	14	1	3
SUB1	Activated RNA polymerase II transcriptional coactivator p15		0.794626	0.160463	1.31896	2.49486	29.1558	27.8368	1.54025	1.12357	26.4972	26.9198	29.1857	27.9885	28.593	28.0197	27.7135	29.4477	28.9914	31.6066						7	7	7	59.8	59.8	59.8	14.395	0	213.03	4860300000	161	4	2	4	5	4	4	2	5	5	5	4	2	4
SAR1A	GTP-binding protein SAR1a		0.29806	0.503431	1.30285	2.46715	22.7996	21.4967	2.56261	3.27492	25.0634	18.6098	19.4023	25.0727	19.3354	25.1793	22.7963	18.7473	24.8165	22.4584						3	3	3	23.2	23.2	23.2	22.367	0	34.484	205750000	16	2	0	0	3	0	2	1	0	2	1	2	0	0
RPS13	40S ribosomal protein S13		0.303491	0.497175	1.30213	2.46593	24.2678	22.9656	1.83724	3.65866	23.9268	17.0421	23.9817	27.0259	22.8517	24.4636	24.5217	22.2873	27.0709	22.9954						4	4	4	29.1	29.1	29.1	17.222	0	31.453	772110000	31	2	0	2	4	1	3	2	1	4	1	2	0	2
CERS2	Ceramide synthase 2		0.417399	0.382473	1.27895	2.42663	21.3076	20.0287	2.19549	2.18119	20.332	20.9262	18.2693	23.0357	17.5802	22.2643	21.6345	17.5528	23.287	21.7995						1	1	1	12.5	12.5	12.5	15.32	0.0042755	9.1384	48893000	8	0	1	0	1	0	1	1	0	1	1	0	1	0
RBM47	RNA-binding protein 47		0.304499	0.496022	1.226	2.33917	22.5579	21.3319	2.12211	3.20521	21.2106	21.8529	18.691	26.4099	18.4953	21.9123	21.6558	22.0513	26.2699	20.9004						12	12	12	25	25	25	64.098	0	152.46	427390000	41	2	3	0	10	0	1	1	1	9	1	2	3	0
HSPA6;HSPA7	Heat shock 70 kDa protein 6;Putative heat shock 70 kDa protein 7		0.378166	0.418634	1.19096	2.28305	22.9794	21.7884	0.826247	3.01192	24.1138	16.5068	22.7131	22.9843	22.6241	24.3612	22.3979	22.316	23.0403	22.7814						6	1	1	11.8	1.7	1.7	71.027	0.0041822	8.3142	108160000	12	5	4	5	6	3	5	5	3	6	5	1	0	1
ERLIN2	Erlin-2		0.361645	0.434865	1.13486	2.19597	21.4864	20.3515	2.10202	2.26072	21.6876	17.2242	21.8271	22.3329	18.6857	22.5053	21.8632	17.8021	22.2426	23.0187						4	4	2	14.8	14.8	7.7	37.725	0	31.364	53238000	16	2	0	2	3	0	1	1	0	3	2	2	0	2
NPEPPS	Puromycin-sensitive aminopeptidase		0.153108	0.702897	1.12639	2.18312	23.1948	22.0685	4.38733	4.61867	26.6524	22.27	17.2242	26.6148	17.5809	27.0347	20.9426	16.6488	26.6824	24.6656						19	19	19	24.4	24.4	24.4	102.99	0	190.83	661110000	74	14	2	0	15	0	14	1	0	14	4	14	2	0
RPL26;RPL26L1	60S ribosomal protein L26;60S ribosomal protein L26-like 1		0.220125	0.602386	1.12613	2.18273	22.4724	21.3463	2.79093	3.71103	26.3484	21.6397	18.4881	23.1968	17.0584	24.4964	23.5267	23.1731	23.6092	17.5566						3	3	3	26	26	26	11.498	0.00067935	21.983	117470000	17	2	1	0	2	0	2	1	1	3	0	2	1	0
H1FX	Histone H1x		0.260745	0.548599	1.09289	2.13301	21.9498	20.8569	2.63643	2.87693	25.4492	19.5284	18.9164	21.8703	18.5203	23.499	24.1811	17.4911	21.8924	22.6855						3	3	3	17.4	17.4	17.4	22.487	0.00068259	22.163	101020000	8	2	0	0	1	0	2	1	0	2	1	2	0	0
RBM45	RNA-binding protein 45		0.135579	0.731848	1.0779	2.11097	23.4688	22.3909	5.07199	4.51677	25.5458	26.3775	24.9742	18.4767	16.5802	25.9582	27.2623	26.6333	22.4647	15.0254						7	7	7	21.4	21.4	21.4	53.502	0	81.988	258330000	28	3	5	3	0	0	3	5	1	2	0	3	5	3
FUBP3	Far upstream element-binding protein 3		0.389169	0.40816	1.03499	2.0491	29.3639	28.3289	1.55289	2.14898	27.3118	30.333	30.589	25.4721	27.9389	29.4818	30.9783	30.5376	27.0666	28.7553						22	22	22	50.3	50.3	50.3	61.64	0	323.31	4958500000	471	12	20	20	8	13	18	20	18	14	16	12	20	20
AP3B1	AP-3 complex subunit beta-1		0.234308	0.583031	1.0277	2.03878	25.471	24.4433	1.24798	3.81873	27.115	27.5853	25.9824	23.2081	18.3256	27.3375	25.4162	25.3734	23.8188	25.4091						19	19	17	25.2	25.2	22.9	121.32	0	292.04	524020000	90	15	15	9	3	0	12	6	3	4	3	15	15	9
WDR61	WD repeat-containing protein 61;WD repeat-containing protein 61, N-terminally processed		0.250603	0.561561	1.02122	2.02963	21.8473	20.8261	2.33091	2.96386	20.1819	17.9309	20.9843	25.726	19.3073	23.3916	21.6676	18.4019	24.5125	21.2629						7	7	7	39.8	39.8	39.8	32.253	0	93.059	246140000	19	1	0	1	7	0	2	1	0	5	1	1	0	1
PLOD3	Procollagen-lysine,2-oxoglutarate 5-dioxygenase 3		0.204118	0.625002	1.00468	2.0065	22.7965	21.7919	3.03722	3.21154	23.3981	18.2605	18.7365	25.7767	22.7876	24.0556	20.4213	18.7581	25.5712	25.1765						15	15	15	28.3	28.3	28.3	84.784	0	135.26	354260000	45	3	0	0	12	2	4	1	0	12	6	3	0	0
TXN	Thioredoxin		0.173895	0.670047	0.989092	1.98494	23.2523	22.2632	3.84665	3.19645	24.239	22.197	16.9119	22.8885	25.0798	24.0096	22.9357	17.502	23.5249	28.2895						3	3	3	22.9	22.9	22.9	11.737	0.00065488	20.66	313850000	15	2	1	0	1	1	1	1	0	1	3	2	1	0
RPL23A	60S ribosomal protein L23a		0.206721	0.621268	0.972303	1.96197	22.8393	21.867	2.64094	3.30602	26.5259	18.028	19.4738	23.0476	22.2596	24.4081	24.4633	18.1796	23.4978	23.6477						6	6	6	40.5	40.5	40.5	17.692	0	37.474	192210000	16	6	0	0	2	1	2	1	0	2	1	6	0	0
ELAVL1	ELAV-like protein 1		0.919099	0.120476	0.960721	1.94628	26.9904	26.0297	1.13305	0.494611	25.5682	26.2999	26.1514	25.4833	26.6455	26.1279	28.0364	28.3067	25.7715	26.7095						9	9	9	35.6	35.6	35.6	36.091	0	117.66	668250000	80	6	7	6	4	6	6	8	7	5	7	6	7	6
RPS4X;RPS4Y1	40S ribosomal protein S4, X isoform;40S ribosomal protein S4, Y isoform 1		0.216002	0.608133	0.931527	1.90729	23.292	22.3605	2.42365	3.06023	23.577	22.7194	21.2318	26.2891	17.9852	23.2577	24.0578	22.0385	26.8089	20.2973						10	10	10	35.7	35.7	35.7	29.597	0	93.984	539770000	50	4	3	1	9	0	2	2	1	10	1	4	3	1
C14orf166	UPF0568 protein C14orf166		0.190908	0.644306	0.919348	1.89126	25.4619	24.5425	2.42856	3.53128	25.1571	26.7641	26.5732	25.8906	18.3276	25.3804	26.1442	28.2536	25.9531	21.578						8	8	8	41.4	41.4	41.4	28.068	0	126.88	844100000	70	4	6	6	7	0	3	5	4	7	1	4	6	6
SLC7A5	Large neutral amino acids transporter small subunit 1		0.161453	0.68952	0.8953	1.86	22.8639	21.9686	3.07028	3.73089	24.7371	17.7457	18.0928	25.3242	23.943	25.2778	22.3775	17.7923	25.1359	23.7357						3	3	3	9.5	9.5	9.5	55.01	0	43.485	328000000	25	3	0	0	3	2	3	2	0	3	2	3	0	0
DYNLL2;DYNLL1	Dynein light chain 2, cytoplasmic;Dynein light chain 1, cytoplasmic		0.183886	0.654808	0.879932	1.84029	21.9658	21.0858	2.8721	3.11606	24.1105	24.6372	18.0058	20.1981	18.4775	24.0259	23.4271	17.3202	21.044	24.0115						1	1	1	12.4	12.4	12.4	10.35	0.0056474	6.5929	43020000	10	1	1	0	1	0	1	1	0	1	1	1	1	0
CIRBP	Cold-inducible RNA-binding protein		0.33842	0.458754	0.823841	1.77011	30.1445	29.3207	1.4722	1.85309	27.4823	29.6853	30.7503	27.3205	31.3649	29.5188	30.2498	31.902	28.0406	31.0114						4	4	4	33.1	33.1	33.1	18.648	0	85.437	8410400000	151	4	4	4	4	4	4	4	4	3	4	4	4	4
RBM3	RNA-binding protein 3		0.185068	0.653029	0.820225	1.76568	23.5307	22.7105	2.46466	3.05889	18.445	24.3965	25.1252	20.4966	25.0891	21.458	23.9084	26.2669	20.578	25.4423						3	3	3	38.2	38.2	38.2	17.17	0	23.32	79961000	14	0	2	2	0	1	1	2	2	1	2	0	2	2
KHSRP	Far upstream element-binding protein 2		0.32377	0.474493	0.819867	1.76524	24.7253	23.9055	1.80812	1.64286	21.8386	26.402	23.9016	23.3758	24.0092	23.6453	23.8374	24.3316	23.884	27.9283						15	14	14	32.9	30.9	30.9	73.114	0	144.73	283460000	62	1	10	5	5	2	5	4	1	5	13	1	10	4
TCEB2	Transcription elongation factor B polypeptide 2		0.548252	0.282975	0.77891	1.71583	23.3053	22.5264	0.567073	1.40295	23.6208	23.4422	22.7687	20.1271	22.6733	23.9089	23.0011	22.8862	22.7966	23.9338						1	1	1	10.6	10.6	10.6	12.527	0.0010251	12.435	46444000	9	1	1	1	0	1	1	1	1	1	1	1	1	1
RPA3	Replication protein A 14 kDa subunit		0.284611	0.519265	0.766584	1.70124	27.5781	26.8115	1.64925	1.93562	26.6569	30.12	26.3556	25.7533	25.1718	28.9737	26.9325	29.4482	25.3776	27.1586						5	5	5	61.2	61.2	61.2	13.569	0	112.56	2092800000	96	3	5	3	3	3	5	4	4	2	3	3	5	3
IGF2BP3	Insulin-like growth factor 2 mRNA-binding protein 3		0.32707	0.470901	0.761609	1.69538	28.2143	27.4527	1.84558	1.28778	26.007	29.022	28.3092	26.3042	27.6211	27.2207	29.9523	30.0354	28.1584	25.7049						17	15	15	32.8	28.8	28.8	63.704	0	262.89	2481500000	184	12	14	12	10	8	11	13	15	15	5	10	12	11
DDOST	Dolichyl-diphosphooligosaccharide--protein glycosyltransferase 48 kDa subunit		0.2246	0.596211	0.759742	1.69319	22.6692	21.9094	1.94472	2.38732	22.6746	19.1945	22.4586	25.2134	20.006	23.1124	22.3309	19.9509	25.3923	22.5594						5	5	5	17.1	17.1	17.1	48.799	0	50.838	215540000	20	2	0	1	5	0	2	1	0	5	1	2	0	1
TPM3	Tropomyosin alpha-3 chain		0.144349	0.717217	0.754247	1.68675	22.3333	21.579	3.22092	3.13435	23.7984	18.421	18.0254	22.909	24.7414	23.8558	23.6436	16.7638	22.54	24.8632						7	1	0	20	4.6	0	32.95	0.0043436	10.016	110280000	7	6	6	4	6	6	6	5	5	6	7	1	0	0
RPL8	60S ribosomal protein L8		0.160546	0.690961	0.690193	1.6135	24.7845	24.0943	1.38563	3.47749	26.0022	26.104	26.4597	23.7239	18.1816	23.8108	26.5286	26.0524	23.813	23.7175						2	2	2	13.2	13.2	13.2	22.389	0.0011481	15.017	241340000	44	1	1	2	2	0	1	2	2	2	2	1	1	2
RPA1	Replication protein A 70 kDa DNA-binding subunit;Replication protein A 70 kDa DNA-binding subunit, N-terminally processed		0.200152	0.630736	0.687547	1.61054	29.3511	28.6635	1.91599	2.4072	28.0324	32.4007	29.3101	25.9642	27.6101	30.7582	29.453	31.3054	26.42	28.8187						24	24	24	47.1	47.1	47.1	68.137	0	323.31	8809400000	349	11	23	17	8	7	19	18	20	9	13	11	23	17
ENO1	Alpha-enolase;Enolase		0.126823	0.746753	0.680747	1.60297	24.9268	24.246	2.46282	3.82997	25.9431	17.8158	23.8644	27.5849	26.0219	24.3359	24.9977	21.3519	28.1456	25.8027						11	11	11	37.8	37.8	37.8	47.168	0	213.64	1685600000	76	7	0	3	9	7	4	3	1	10	5	7	0	3
RARS	Arginine--tRNA ligase, cytoplasmic		0.0942903	0.80484	0.676072	1.59778	24.6016	23.9255	3.84439	4.50001	24.7307	24.009	26.7907	27.7535	16.3438	25.3978	26.7491	25.5074	27.4539	17.8997						22	22	22	38	38	38	75.378	0	165.76	1409300000	93	7	4	15	19	0	5	9	2	17	0	7	4	15
PRMT5	Protein arginine N-methyltransferase 5;Protein arginine N-methyltransferase 5, N-terminally processed		0.199713	0.631375	0.663949	1.58441	22.6067	21.9427	1.61235	2.50219	24.2402	23.2133	23.1435	21.1918	17.9246	24.4984	24.0829	22.0614	20.7711	21.6195						5	5	5	11	11	11	72.683	0	38.645	78199000	27	4	3	4	3	0	5	2	1	1	1	4	3	4
MDH2	Malate dehydrogenase, mitochondrial;Malate dehydrogenase		0.189095	0.647002	0.617579	1.5343	23.4002	22.7826	1.94385	2.15603	22.9549	20.3657	21.5839	26.141	22.8676	22.7593	22.0394	21.7648	26.5535	23.8841						5	5	5	22.2	22.2	22.2	35.503	0	52.425	416740000	25	1	1	1	5	1	1	1	1	5	2	1	1	1
EHHADH	Peroxisomal bifunctional enzyme;Enoyl-CoA hydratase/3,2-trans-enoyl-CoA isomerase;3-hydroxyacyl-CoA dehydrogenase		0.0905277	0.811844	0.591504	1.50682	26.4106	25.8191	3.51137	4.07036	26.7974	28.8112	29.0005	19.0287	25.4577	28.3705	29.3803	28.7972	24.2016	21.3035						26	26	26	44.1	44.1	44.1	79.494	0	276.01	1453800000	185	13	23	19	0	6	18	16	14	6	1	13	23	19
GAPDH	Glyceraldehyde-3-phosphate dehydrogenase		0.318118	0.480708	0.57845	1.49324	28.7433	28.1648	1.21389	1.25912	27.3277	28.7712	27.8193	30.0321	26.8737	27.5401	27.4612	29.3753	30.2556	29.0841						11	11	10	47.2	47.2	45.1	36.053	0	244.25	8037700000	158	4	5	4	10	4	4	4	6	11	5	4	5	4
CKM	Creatine kinase M-type;Creatine kinase M-type, N-terminally processed		0.207961	0.619497	0.571706	1.48628	22.1038	21.5321	1.5662	1.9167	21.4935	22.0755	22.5029	18.3077	23.2811	21.6314	22.9401	23.4007	19.5664	22.9807						2	2	2	8.1	8.1	8.1	43.101	0.0010638	13.085	18133000	11	1	1	1	0	1	1	1	1	0	2	1	1	1
ZC3HAV1	Zinc finger CCCH-type antiviral protein 1		0.380524	0.416366	0.558459	1.4727	29.7001	29.1416	0.918564	1.13108	28.2149	30.1061	29.3992	27.7254	30.2625	29.2553	30.2247	30.0366	28.3296	30.6543						19	19	19	30	30	30	101.43	0	323.31	5948400000	355	11	15	14	15	12	13	12	11	18	13	11	15	14
ACLY	ATP-citrate synthase		0.0599335	0.871097	0.537778	1.45174	26.0507	25.5129	6.05015	3.8609	21.5158	30.0897	27.6099	26.8879	21.4614	23.2129	30.9211	31.9933	26.9379	17.1883						35	35	35	42.6	42.6	42.6	120.84	0	323.31	3835300000	300	2	28	13	19	1	2	24	30	15	0	2	28	13
NCL	Nucleolin		0.229049	0.590134	0.536602	1.45055	35.3241	34.7875	1.42304	1.59652	36.1373	34.4273	32.8787	33.8019	36.6924	37.0117	33.602	34.7606	34.6771	36.5692						33	33	15	43.8	43.8	22.8	76.613	0	323.31	458660000000	4179	28	24	16	23	25	29	19	26	31	25	28	24	16
CFL1;CFL2	Cofilin-1;Cofilin-2		0.144859	0.716375	0.518078	1.43205	23.2583	22.7402	1.98816	2.34893	23.1365	18.7497	23.0245	23.9314	24.8589	23.3877	23.7122	19.8803	24.2859	25.0252						4	4	4	37.7	37.7	37.7	17.777	0	44.77	187880000	19	2	0	1	3	2	3	2	0	4	2	2	0	1
TPI1	Triosephosphate isomerase		0.105522	0.784293	0.517821	1.43179	22.3269	21.8091	2.87644	2.90778	22.7455	16.7215	22.2923	23.8655	23.4207	21.9088	17.8806	22.0753	24.8956	24.8744						4	4	4	24.5	24.5	24.5	30.791	0	36.921	126140000	12	1	0	1	1	1	1	0	1	2	3	1	0	1
PLEC	Plectin		0.0726295	0.846	0.47531	1.39022	24.4874	24.0121	4.02882	3.43999	27.4276	21.3465	20.4664	27.8679	22.952	27.9945	21.9021	18.7404	27.6978	26.1021						86	86	82	25.4	25.4	24.1	531.78	0	323.31	1707500000	256	39	2	1	61	4	52	2	0	51	19	39	2	1
RPN2	Dolichyl-diphosphooligosaccharide--protein glycosyltransferase subunit 2		0.0796115	0.832508	0.466678	1.38192	22.2844	21.8177	3.25297	3.49662	23.0154	21.3518	22.0217	26.1859	16.5138	24.0278	20.7152	17.661	26.1751	22.8428						10	10	10	27.7	27.7	27.7	69.283	0	195.28	426630000	38	3	1	2	10	0	4	1	0	8	2	3	1	2
COPB2	Coatomer subunit beta		0.0870943	0.818287	0.431503	1.34864	24.8915	24.46	2.1352	3.45756	27.5327	25.4962	26.1731	24.5005	18.5976	28.5223	24.5162	23.2928	24.7647	23.3616						21	21	21	30.5	30.5	30.5	102.49	0	184.94	660460000	90	12	7	9	8	0	20	4	2	8	2	12	7	9
HARS	Histidine--tRNA ligase, cytoplasmic		0.0616913	0.867578	0.384064	1.30501	23.2818	22.8977	3.13473	3.87991	24.4846	21.539	22.9432	28.0434	17.4783	24.9228	21.9951	19.6153	27.7689	22.1067						17	17	11	41.7	41.7	30.3	57.41	0	220.86	1434700000	62	5	2	3	16	0	6	2	0	15	1	5	2	3
FAU	40S ribosomal protein S30		0.0719891	0.847249	0.356672	1.28047	23.0473	22.6906	2.77872	2.88883	27.3122	20.893	19.8552	23.3091	22.0836	24.9241	25.1338	18.3097	23.7981	23.0708						1	1	1	10.2	10.2	10.2	10.905	0.0044898	6.7077	160830000	11	1	1	0	1	1	1	1	0	1	1	1	1	0
IGF2BP1	Insulin-like growth factor 2 mRNA-binding protein 1		0.144189	0.717482	0.335906	1.26217	30.6295	30.2936	1.58545	1.22492	30.5041	31.4768	30.0832	28.3211	31.0826	31.4196	32.0912	31.6491	29.6654	28.322						20	20	18	38.6	38.6	34.7	63.48	0	265.54	14251000000	483	15	18	13	13	14	17	13	16	16	11	15	18	13
RTCB	tRNA-splicing ligase RtcB homolog		0.134874	0.733037	0.314788	1.24383	26.5194	26.2046	1.25887	1.54466	24.696	27.084	27.42	27.4681	24.3549	25.4651	28.1979	26.6771	27.148	25.1087						17	17	17	43.8	43.8	43.8	55.21	0	200.22	1605100000	109	2	10	10	15	4	4	10	3	12	4	2	10	10
MYL1	Myosin light chain 1/3, skeletal muscle isoform		0.140582	0.723466	0.298489	1.22986	21.5553	21.2568	1.47516	1.06755	19.6596	20.7299	21.7288	22.35	21.8156	18.9579	22.1543	21.7988	22.4436	22.4217						3	3	3	16	16	16	21.145	0.00063091	19.266	44289000	12	1	1	3	1	1	0	1	1	1	2	1	1	3
ATP2A2	Sarcoplasmic/endoplasmic reticulum calcium ATPase 2		0.0516364	0.887899	0.294898	1.2268	22.3878	22.0929	3.00967	3.38752	23.0557	21.444	23.4864	25.7753	16.703	23.8461	23.8241	17.6871	25.3297	21.2517						16	16	10	22.6	22.6	14.5	114.76	0	205.74	337650000	42	2	1	5	15	0	3	3	0	12	1	2	1	5
EEF1E1;EEF1E1-BLOC1S5	Eukaryotic translation elongation factor 1 epsilon-1		0.118058	0.761977	0.292025	1.22436	25.1304	24.8383	1.3749	1.56535	24.5089	23.6591	26.1241	26.7696	23.1299	25.2462	25.8136	24.894	26.702	22.9961						6	6	6	35.1	35.1	35.1	19.81	0	50.332	809980000	43	3	2	6	6	2	4	3	1	6	2	3	2	6
HIST1H2BN;HIST1H2BL;HIST1H2BM;HIST1H2BH;HIST2H2BF;HIST1H2BC;HIST1H2BD;H2BFS;HIST1H2BK	Histone H2B;Histone H2B type 1-L;Histone H2B type 1-M;Histone H2B type 1-N;Histone H2B type 1-H;Histone H2B type 2-F;Histone H2B type 1-C/E/F/G/I;Histone H2B type 1-D;Histone H2B type F-S;Histone H2B type 1-K		0.285633	0.518045	0.283183	1.21688	27.8105	27.5273	0.462074	0.814658	27.7439	26.4814	27.0282	28.6289	27.754	27.394	27.7963	28.0391	28.4628	27.3604						5	5	2	27.1	27.1	6	18.804	0	68.733	3679600000	95	3	4	2	4	2	2	3	1	5	2	3	4	2
CSNK2A1;CSNK2A3	Casein kinase II subunit alpha;Casein kinase II subunit alpha 3		0.0527029	0.885721	0.24401	1.18428	27.0413	26.7973	2.82564	2.35354	30.1258	26.822	24.0685	27.7958	25.1745	31.5556	25.1139	25.6395	28.0576	24.8401						16	16	16	47	47	47	45.31	0	254.66	4618900000	147	15	7	3	12	3	15	4	2	10	3	15	7	3
EIF6	Eukaryotic translation initiation factor 6		0.0968476	0.800115	0.242099	1.18271	23.9943	23.7522	1.67152	1.21775	25.2431	24.3683	21.9403	23.5658	23.6435	25.6452	23.3164	21.6322	23.8384	25.5392						5	5	5	31.4	31.4	31.4	26.599	0	94.223	203230000	39	5	5	1	3	3	5	2	1	2	4	5	5	1
THUMPD2	THUMP domain-containing protein 2		0.0326828	0.927507	0.229078	1.17209	24.7884	24.5594	5.1843	1.69968	24.0078	26.8509	22.8998	23.2458	25.7925	29.7481	24.4137	16.6386	24.3354	28.8063						14	14	14	36.2	36.2	36.2	56.432	0	162.09	1181800000	72	3	9	2	4	4	14	2	0	4	10	3	9	2
PYCR1	Pyrroline-5-carboxylate reductase;Pyrroline-5-carboxylate reductase 1, mitochondrial		0.0662606	0.858498	0.227678	1.17095	22.1147	21.8871	1.78856	2.10864	23.6608	22.2061	22.4293	22.8903	18.2488	23.8072	22.8197	21.466	23.1749	19.3059						4	4	4	25.3	25.3	25.3	26.439	0	31.611	61847000	15	2	1	1	2	0	3	1	1	3	0	2	1	1
CNOT7	CCR4-NOT transcription complex subunit 7		0.0499189	0.891417	0.222114	1.16644	22.0894	21.8673	2.25619	2.70763	23.0269	22.7122	23.1896	23.3648	17.0428	23.5514	22.3688	22.9429	23.4424	18.1414						4	4	4	18.9	18.9	18.9	32.745	0	35.2	84849000	16	3	3	2	2	0	3	1	1	1	0	3	3	2
PUF60	Poly(U)-binding-splicing factor PUF60		0.0254753	0.943028	0.184216	1.1362	24.2027	24.0184	3.20432	4.57574	26.9837	28.4	26.3099	20.6241	17.7745	28.2179	26.0918	24.7267	21.4583	20.5185						14	14	2	34.9	34.9	3.9	59.875	0	253.49	783070000	85	11	13	7	1	0	14	7	4	2	1	11	13	7
MYH10	Myosin-10		0.0203645	0.954191	0.177967	1.13129	27.2634	27.0854	5.16905	4.28504	28.8671	21.6383	23.4237	31.1667	30.3313	29.08	27.8715	18.2865	31.3	29.7789						83	76	70	45.7	41.9	38.4	229	0	323.31	18353000000	569	40	5	8	80	51	44	21	2	82	45	36	2	5
GNAI3	Guanine nucleotide-binding protein G(k) subunit alpha		0.0353821	0.92176	0.152241	1.11129	22.252	22.0997	2.46366	2.28264	23.5287	21.1274	22.2172	24.7855	18.8398	24.0594	19.1909	19.9883	24.4179	23.6033						4	4	2	15.5	15.5	9	40.532	0	38.404	168050000	16	2	1	1	3	0	3	0	0	2	2	2	1	1
PARP1	Poly [ADP-ribose] polymerase 1		0.0893868	0.813979	0.145704	1.10627	26.3676	26.2219	1.05009	0.831954	26.734	25.6197	26.0905	27.3579	25.3076	26.464	27.1886	26.2229	27.2868	24.676						28	28	28	35	35	35	113.08	0	298.98	1388200000	146	14	9	10	25	5	11	6	4	23	3	14	9	10
RPLP0;RPLP0P6	60S acidic ribosomal protein P0;60S acidic ribosomal protein P0-like		0.0448004	0.901986	0.12644	1.0916	29.5506	29.4241	1.60577	1.53897	30.2163	30.333	31.0252	27.7218	27.8244	30.1034	30.658	31.2576	27.5513	28.1826						8	8	8	37.5	37.5	37.5	34.273	0	152.68	7976100000	162	8	7	8	7	5	8	6	7	6	6	8	7	8
FIBP	Acidic fibroblast growth factor intracellular-binding protein		0.0181341	0.959104	0.113577	1.08191	24.3642	24.2506	2.17098	4.2814	28.0272	27.6251	25.5239	22.3369	17.74	27.9451	24.0103	24.4806	22.3042	23.0806						9	9	9	35.2	35.2	35.2	41.878	0	229.18	708240000	58	9	9	5	1	0	9	5	3	1	2	9	9	5
RUVBL1	RuvB-like 1		0.0237798	0.946717	0.0845409	1.06035	26.4461	26.3616	1.69047	2.1582	27.3868	26.7318	27.84	27.2834	22.5658	28.0423	26.4732	27.0176	27.1018	23.5956						15	15	15	46.9	46.9	46.9	50.227	0	237.82	1547600000	121	11	11	14	13	2	12	7	8	12	3	11	11	14
MYH9	Myosin-9		0.0180221	0.959352	0.0795086	1.05666	30.5787	30.4992	2.61174	2.14697	29.5844	28.4093	28.9246	33.156	32.4215	29.7681	31.2941	26.5181	33.3611	31.9519						90	90	78	44.8	44.8	38.8	226.53	0	323.31	73064000000	1206	44	29	35	85	63	44	42	9	87	55	44	29	35
FLNC	Filamin-C		0.00928951	0.978837	0.0649158	1.04602	21.6607	21.5958	3.69237	3.80777	23.4256	21.4653	19.1635	26.8839	17.0404	24.899	19.0508	18.503	26.3942	19.4564						31	28	27	17.3	15.7	15.2	291.02	0	320.39	554660000	69	11	2	1	22	0	14	0	0	25	0	9	2	1
CDKN2AIP	CDKN2A-interacting protein		0.0152139	0.965575	0.0489155	1.03449	22.2312	22.1823	0.344328	2.43216	22.7289	23.2308	24.2246	22.7591	17.9681	22.7364	21.823	22.0653	22.1596	22.3716						6	6	6	16.6	16.6	16.6	61.124	0	59.14	68910000	23	2	3	5	5	0	2	1	1	3	1	2	3	5
CSNK2B-LY6G5B-1181;CSNK2B;CSNK2B-LY6G5B--991;CSNK2B-LY6G5B-562	Casein kinase II subunit beta		0.00494742	0.988673	0.0357796	1.02511	24.5818	24.546	3.88272	3.84215	28.2431	25.4195	18.0605	26.1043	24.9027	29.2729	18.7698	24.6623	26.5106	23.6935						2	2	2	9.6	9.6	9.6	26.673	0	26.074	874690000	25	1	1	0	1	1	2	0	1	1	1	1	1	0
EPRS	Bifunctional glutamate/proline--tRNA ligase;Glutamate--tRNA ligase;Proline--tRNA ligase		0.00848503	0.980652	0.0339458	1.02381	26.7197	26.6857	2.37397	1.889	26.5685	25.6907	27.7131	29.199	24.2573	27.0908	27.8155	27.0035	28.9741	22.7145						45	45	45	39.9	39.9	39.9	170.59	0	323.31	3876700000	237	11	8	24	44	3	14	13	7	38	2	11	8	24
HSPB1	Heat shock protein beta-1		0.0117588	0.973288	0.0240566	1.01681	29.0122	28.9881	1.18051	1.01535	29.9777	28.8906	27.8873	30.0675	28.1175	30.4634	27.7401	28.0798	29.9792	28.7983						13	13	13	80.5	80.5	80.5	22.782	0	279.86	8958000000	231	9	7	6	11	8	11	6	4	9	8	9	7	6
SRP14	Signal recognition particle 14 kDa protein		0.00713068	0.983715	0.0211632	1.01478	25.2396	25.2184	1.69712	1.47302	27.4129	25.2321	25.6462	24.2212	23.5796	26.5785	27.4325	23.8617	24.7545	23.5706						4	4	4	39.7	39.7	39.7	14.57	0	63.727	657570000	38	3	2	3	3	1	2	2	1	4	1	3	2	3
MYL6	Myosin light polypeptide 6		0.00187198	0.995699	0.00675316	1.00469	28.1627	28.1559	2.04015	1.79175	27.3675	26.5122	26.732	29.9175	30.2505	27.507	27.8664	25.2331	30.1907	30.0162						6	6	5	42.1	42.1	33.1	16.29	0	208.75	8281500000	121	4	3	4	6	5	5	3	4	6	6	4	3	4
TUBB	Tubulin beta chain		0.00118856	0.997267	0.00473862	1.00329	28.901	28.8963	2.20574	2.03109	29.428	27.6259	27.5379	32.2427	27.6468	29.838	27.6783	27.1638	32.3644	27.4605						15	15	4	48.4	48.4	16.7	47.766	0	323.31	34640000000	584	12	9	9	15	11	13	8	5	15	9	12	9	9
AIMP1	Aminoacyl tRNA synthase complex-interacting multifunctional protein 1;Endothelial monocyte-activating polypeptide 2		0.000282352	0.99935	-0.00181007	0.998746	22.6244	22.6262	3.36025	3.45051	21.6334	22.2331	25.5277	26.1648	17.5721	23.152	24.9978	17.6969	26.1793	21.0961						10	10	10	41	41	41	34.352	0	117.06	489660000	36	1	1	4	8	0	2	2	0	8	1	1	1	4
ATP5B	ATP synthase subunit beta, mitochondrial;ATP synthase subunit beta		0.00296267	0.993201	-0.00894661	-1.00622	26.3166	26.3256	1.63747	1.5804	27.8454	25.5346	25.7414	28.084	24.4225	28.3149	25.7941	24.6688	27.7681	25.0372						22	22	22	65	65	65	56.559	0	323.31	2011200000	153	15	8	7	22	3	14	6	2	19	4	15	8	7
RPS14	40S ribosomal protein S14		0.00280108	0.993571	-0.0109177	-1.0076	23.7541	23.7651	1.88393	2.25288	24.6579	23.4427	24.6622	25.991	20.0716	24.0204	24.5924	23.3605	25.9497	20.8477						5	5	5	36.4	36.4	36.4	16.273	0	127.73	429050000	42	4	2	4	5	0	2	2	1	5	1	4	2	4
RNPS1	RNA-binding protein with serine-rich domain 1		0.00374617	0.991411	-0.0184944	-1.0129	22.4419	22.4604	2.42023	2.83006	25.3607	23.6354	17.7702	22.5985	22.9372	25.1559	18.6157	22.5032	22.3085	23.6263						3	3	3	16.6	16.6	16.6	24.561	0	25.008	134450000	21	3	3	0	2	1	2	0	1	1	2	3	3	0
RPL27A	60S ribosomal protein L27a		0.00965141	0.978022	-0.0277428	-1.01942	24.2625	24.2902	0.941449	1.96916	27.3427	22.2786	23.9202	24.8993	23.0104	25.543	23.7959	23.1358	24.8488	23.9889						2	2	2	23.1	23.1	23.1	10.127	0.0011325	14.582	328220000	18	2	1	1	2	2	2	1	2	2	2	2	1	1
TPM4	Tropomyosin alpha-4 chain		0.0217894	0.951066	-0.0294075	-1.02059	27.5768	27.6062	0.758282	0.709574	27.4772	27.3675	26.7824	27.6765	28.7273	27.2381	27.0312	27.2728	27.4328	28.9089						11	9	7	32.3	27.8	23.4	28.521	0	112.82	2544000000	130	8	9	6	11	10	8	6	5	10	9	6	7	5
HNRNPA1;HNRNPA1L2	Heterogeneous nuclear ribonucleoprotein A1;Heterogeneous nuclear ribonucleoprotein A1, N-terminally processed;Heterogeneous nuclear ribonucleoprotein A1-like 2		0.0111037	0.974757	-0.031731	-1.02224	33.0176	33.0493	1.32934	1.71947	31.1716	34.0944	34.3683	31.1705	34.4417	31.745	32.9332	34.9791	31.8752	33.5555						16	16	14	51.6	51.6	49.2	38.746	0	323.31	77652000000	1186	12	14	14	12	14	11	12	13	12	13	12	14	14
ZNFX1	NFX1-type zinc finger-containing protein 1		0.00441351	0.989889	-0.034729	-1.02436	25.24	25.2748	4.97603	3.2435	25.3975	28.948	27.8946	22.818	21.3157	27.3605	28.7617	28.1602	25.2578	16.66						29	29	29	20	20	20	220.22	0	323.31	1265900000	173	9	28	22	5	1	20	20	14	12	0	9	28	22
RPL21	60S ribosomal protein L21		0.0234017	0.947542	-0.0390968	-1.02747	25.1812	25.2203	0.875369	0.944508	26.0854	24.8822	25.4963	25.8928	23.7448	25.2852	25.411	25.1005	26.2718	23.8375						2	2	2	18.1	18.1	18.1	18.565	0	23.255	433230000	26	2	1	2	2	1	2	1	1	2	1	2	1	2
FAM98A	Protein FAM98A		0.00635467	0.985474	-0.0392967	-1.02761	23.6569	23.6962	3.69703	2.86666	23.1771	25.4998	25.6219	25.2919	18.8906	23.9171	26.7651	25.321	24.9822	17.2994						6	6	4	25.3	25.3	20.8	34.431	0	164.97	404370000	35	1	4	4	4	0	2	3	4	6	0	1	4	4
SND1	Staphylococcal nuclease domain-containing protein 1		0.0107683	0.97551	-0.0721077	-1.05125	30.0627	30.1348	3.60673	3.59291	31.8323	33.4582	32.5268	27.9308	24.9261	32.5753	32.6953	32.3125	28.1523	24.5783						41	41	41	50.4	50.4	50.4	102	0	323.31	30497000000	1091	34	38	33	25	6	35	32	35	28	4	34	38	33
ACTG1;ACTB	Actin, cytoplasmic 2;Actin, cytoplasmic 2, N-terminally processed;Actin, cytoplasmic 1;Actin, cytoplasmic 1, N-terminally processed		0.0277473	0.938108	-0.0813908	-1.05804	31.5911	31.6725	1.76485	1.42997	32.8198	30.6269	30.3445	33.5613	31.0102	33.0765	30.6934	29.2959	33.6113	31.2786						16	16	7	54.1	54.1	29.1	41.792	0	323.31	106980000000	1385	15	13	8	16	14	14	9	9	16	12	15	13	8
XRCC5	X-ray repair cross-complementing protein 5		0.0628941	0.865179	-0.084074	-1.06001	26.636	26.7201	0.908699	0.569205	26.8895	25.8044	26.8453	27.3624	26.6987	27.3684	25.3018	26.1042	27.3776	27.0279						16	16	16	39.1	39.1	39.1	82.704	0	323.31	1500400000	135	7	6	7	14	7	10	3	3	15	7	7	6	7
EEF1A1P5;EEF1A1	Putative elongation factor 1-alpha-like 3;Elongation factor 1-alpha 1;Elongation factor 1-alpha		0.0244808	0.94519	-0.0873569	-1.06242	29.4598	29.5471	2.0188	1.87279	30.2035	28.1081	28.3594	32.5542	28.5105	30.4561	28.1346	28.1701	32.5691	27.9691						14	14	6	37.2	37.2	19.9	50.184	0	261.36	35253000000	411	8	7	7	13	7	9	5	4	14	6	8	7	7
BANF1	Barrier-to-autointegration factor;Barrier-to-autointegration factor, N-terminally processed		0.120247	0.758146	-0.0999352	-1.07173	25.7905	25.8904	0.368641	0.596544	25.0897	25.5126	26.4501	25.9401	26.4594	25.6066	25.6909	25.4427	25.8064	26.4058						3	3	3	29.2	29.2	29.2	10.058	0	32.62	854430000	39	2	2	2	2	2	2	2	1	3	2	2	2	2
HSPA8	Heat shock cognate 71 kDa protein		0.0482212	0.894909	-0.100457	-1.07211	29.1979	29.2984	1.21264	1.11506	30.7358	29.2686	28.6308	29.974	27.8827	31.0127	28.7504	28.0587	29.8134	28.3544						21	20	0	39	39	0	70.897	0	323.31	10841000000	391	19	18	15	21	12	20	12	8	20	15	18	17	14
PPIA	Peptidyl-prolyl cis-trans isomerase A;Peptidyl-prolyl cis-trans isomerase A, N-terminally processed;Peptidyl-prolyl cis-trans isomerase		0.0178514	0.959729	-0.109821	-1.07909	23.1772	23.287	2.81197	3.78304	21.2325	17.6544	25.0065	26.7879	25.7538	23.6907	22.4852	19.1991	27.0475	23.4634						5	5	5	29.1	29.1	29.1	18.012	0	79.926	968500000	40	1	0	3	5	4	3	1	0	5	2	1	0	3
MYO1C	Unconventional myosin-Ic		0.029015	0.935373	-0.113306	-1.0817	25.0175	25.1308	2.53775	1.6519	26.6439	23.2905	23.4639	25.642	26.6137	26.9028	25.6113	20.6075	25.4629	26.5031						16	16	16	21.1	21.1	21.1	118.99	0	166.93	536030000	65	11	2	3	6	8	10	7	0	7	9	11	2	3
HIST1H4A	Histone H4		0.0868592	0.81873	-0.11815	-1.08534	30.1454	30.2635	0.907295	0.648916	30.2087	29.3882	30.2098	30.2929	31.2182	29.9973	29.634	29.0039	30.8403	31.2515						6	6	6	51.5	51.5	51.5	11.367	0	81.064	13032000000	218	5	4	4	6	6	5	4	4	6	5	5	4	4
CAPZA2	F-actin-capping protein subunit alpha-2		0.0609444	0.869072	-0.123809	-1.08961	24.9712	25.095	1.30254	0.974129	26.193	24.2644	24.4184	26.1239	24.4754	26.484	23.9668	23.4265	26.0213	24.9574						8	8	6	44.4	44.4	35	32.949	0	98.072	447380000	56	7	3	1	7	2	7	1	1	8	2	7	3	1
G3BP2	Ras GTPase-activating protein-binding protein 2		0.0337876	0.925151	-0.124545	-1.09016	28.2039	28.3284	2.43179	1.52892	26.8459	29.6206	29.6417	26.5164	29.0174	26.1794	29.7419	31.7434	26.6512	26.7035						13	11	11	34.9	32.2	32.2	54.12	0	195.45	2883700000	173	8	11	10	8	7	6	8	10	7	5	7	10	8
SEC22B	Vesicle-trafficking protein SEC22b		0.0302829	0.932647	-0.13654	-1.09927	21.4748	21.6113	2.51013	2.4403	22.4081	18.2054	21.0944	24.9676	21.381	22.906	18.9409	19.013	24.7268	21.7873						4	4	4	22.8	22.8	22.8	24.593	0	83.951	235750000	14	1	0	1	3	1	1	0	0	4	1	1	0	1
C2CD5	C2 domain-containing protein 5		0.0245905	0.944951	-0.137734	-1.10018	25.8839	26.0217	2.73891	3.34447	28.9913	28.8401	27.3019	21.6626	23.3124	29.1671	26.3441	26.1638	21.5438	26.2009						16	16	14	23	23	20.6	110.45	0	228.32	1480900000	130	15	15	13	1	3	15	8	4	1	6	15	15	13
CCT3	T-complex protein 1 subunit gamma		0.0342602	0.924144	-0.144599	-1.10542	25.5923	25.7369	2.41449	2.23574	26.4304	24.1035	24.379	29.3719	24.3997	26.8223	23.4116	24.9787	29.1539	23.595						19	19	19	40.2	40.2	40.2	60.533	0	291.1	4320800000	139	10	3	3	18	3	9	1	2	17	3	10	3	3
HSD17B4	Peroxisomal multifunctional enzyme type 2;(3R)-hydroxyacyl-CoA dehydrogenase;Enoyl-CoA hydratase 2		0.030279	0.932655	-0.149203	-1.10896	23.1182	23.2674	1.94144	3.29681	24.8072	23.3985	24.857	25.7144	17.5601	24.4392	20.3287	23.2249	25.3177	22.2806						11	11	11	23	23	23	79.685	0	130.24	337260000	53	6	3	8	10	0	6	1	2	7	2	6	3	8
PTBP1	Polypyrimidine tract-binding protein 1		0.102809	0.789208	-0.14957	-1.10924	26.1689	26.3185	0.977236	0.71315	25.8234	25.8204	25.8993	26.5958	27.4536	25.5445	24.8719	26.7226	26.3501	27.3557						11	11	10	28.4	28.4	26.9	57.221	0	229.02	948730000	65	4	5	3	9	4	5	2	2	9	4	4	5	3
RPL7A	60S ribosomal protein L7a		0.0830535	0.825936	-0.171609	-1.12631	27.1311	27.3027	1.20921	1.1787	27.8266	28.004	28.1743	25.2969	27.2117	26.8479	28.05	28.4582	25.3634	26.936						6	6	6	21.8	21.8	21.8	29.995	0	52.727	1424900000	80	5	5	5	4	3	4	5	4	4	3	5	5	5
USP10	Ubiquitin carboxyl-terminal hydrolase 10		0.113387	0.770217	-0.180215	-1.13305	25.7349	25.9151	0.862636	1.01693	25.0307	26.1762	27.3135	24.8099	26.2455	25.3979	26.5377	26.7532	24.7921	25.1938						13	13	13	21.4	21.4	21.4	87.133	0	157.9	583710000	96	7	10	12	10	8	7	7	6	10	6	7	10	12
H2AFV;H2AFZ	Histone H2A.V;Histone H2A.Z;Histone H2A		0.183366	0.655592	-0.187518	-1.1388	26.88	27.0676	0.64038	0.63993	27.3232	26.2502	26.6002	27.3023	27.8619	27.1413	27.0012	25.7598	27.3723	27.1255						4	4	2	31.2	31.2	18.8	13.509	0	24.721	1202500000	53	2	3	3	4	2	3	2	1	4	2	2	3	3
TUBA1A;TUBA1B;TUBA1C;TUBA3C;TUBA8;TUBA3E	Tubulin alpha-1A chain;Tubulin alpha-1B chain;Tubulin alpha-1C chain;Tubulin alpha-3C/D chain;Tubulin alpha-8 chain;Tubulin alpha-3E chain		0.0509656	0.889272	-0.19	-1.14076	30.3113	30.5013	2.22961	1.94081	31.1316	29.2993	28.9691	33.6346	29.4719	31.6006	28.8522	28.4376	33.6238	29.0423						17	17	5	46.8	46.8	16.6	50.135	0	323.31	79389000000	454	11	10	10	16	11	11	6	7	16	9	11	10	10
VCP	Transitional endoplasmic reticulum ATPase		0.038078	0.916056	-0.192919	-1.14307	21.4591	21.652	3.43295	1.9852	21.2726	21.375	19.8017	25.0241	20.7868	21.2729	21.0307	16.2404	25.5318	23.2198						10	10	10	16.1	16.1	16.1	89.321	0	93.881	235110000	33	1	1	1	10	1	2	1	0	8	3	1	1	1
RPL4	60S ribosomal protein L4		0.144007	0.717783	-0.198444	-1.14746	26.7838	26.9823	0.805144	0.869402	27.2229	27.4669	27.9823	26.4676	25.7717	26.5009	27.4782	27.6323	26.6622	25.6454						10	10	10	23.9	23.9	23.9	47.697	0	69.221	964920000	74	5	7	6	7	3	6	6	6	6	2	5	7	6
RPL14	60S ribosomal protein L14		0.120615	0.757504	-0.211554	-1.15793	25.1575	25.369	1.11741	0.971097	26.1747	26.3385	25.6338	24.222	24.4761	25.3008	26.6227	25.7317	24.3061	23.8261						2	2	2	19.4	19.4	19.4	14.558	0	33.116	489110000	30	2	2	2	2	1	2	2	1	2	1	2	2	2
ALPP;ALPPL2	Alkaline phosphatase, placental type;Alkaline phosphatase;Alkaline phosphatase, placental-like		0.122514	0.754199	-0.212257	-1.1585	26.4333	26.6455	1.20179	0.837093	27.1838	25.719	25.7861	27.0068	27.5319	27.0946	25.3371	25.3154	26.2922	28.127						17	17	17	44.1	44.1	44.1	57.953	0	281.3	1028600000	114	9	5	5	14	8	9	4	3	9	10	9	5	5
PABPC1	Polyadenylate-binding protein 1;Polyadenylate-binding protein		0.0634816	0.864009	-0.218689	-1.16368	31.2922	31.5109	2.14283	1.74716	31.359	32.8972	32.4056	28.5492	32.3434	30.7625	32.9627	33.6308	28.179	30.9259						26	26	10	53.1	53.1	26.7	70.67	0	323.31	21835000000	749	20	24	25	19	23	18	23	24	18	18	20	24	25
PHGDH	D-3-phosphoglycerate dehydrogenase		0.0477636	0.895852	-0.233199	-1.17544	27.0241	27.2573	2.87328	2.57615	28.4988	25.1131	25.3478	31.1939	26.1329	29.0738	25.3957	23.8941	30.8989	25.8581						13	13	13	26.6	26.6	26.6	56.65	0	279.97	11995000000	154	7	5	5	13	5	8	3	2	12	5	7	5	5
DARS	Aspartate--tRNA ligase, cytoplasmic		0.0644309	0.862123	-0.242286	-1.18287	26.2051	26.4473	2.01768	2.24807	26.1539	26.7809	28.7456	27.7278	22.8285	26.5757	27.5961	26.4646	27.6543	22.7346						21	21	21	49.7	49.7	49.7	57.136	0	323.31	1877000000	179	9	10	17	16	2	7	11	4	15	2	9	10	17
MYO1E	Unconventional myosin-Ie		0.0657146	0.859578	-0.242936	-1.1834	26.9365	27.1794	2.60078	1.44097	29.1913	25.5669	26.3008	28.0398	26.7983	29.4561	27.8046	22.58	27.9238	26.918						35	35	35	39	39	39	127.06	0	323.31	2913300000	224	28	10	12	29	11	27	12	1	25	11	28	10	12
TMPO	Lamina-associated polypeptide 2, isoform alpha;Thymopoietin;Thymopentin		0.0715512	0.848103	-0.256776	-1.19481	24.8471	25.1038	1.66234	2.3789	22.0567	27.0717	27.1141	26.2202	23.0565	23.8814	27.4726	23.5211	25.5208	23.8394						13	13	13	31.1	31.1	31.1	75.491	0	234.67	748960000	89	2	12	12	11	2	4	10	1	6	3	2	12	12
HNRNPA3	Heterogeneous nuclear ribonucleoprotein A3		0.125582	0.74889	-0.274334	-1.20944	28.7174	28.9918	1.07892	1.50439	27.4867	30.0587	30.6905	27.3693	29.3536	27.7796	29.1862	30.1825	27.5432	28.8957						15	14	14	36.5	36.5	36.5	39.594	0	227.9	4706300000	372	6	13	12	9	11	7	7	11	9	7	6	12	11
LRRC59	Leucine-rich repeat-containing protein 59		0.0476144	0.89616	-0.279712	-1.21395	23.0738	23.3535	3.78795	2.68421	26.1686	23.3981	23.8273	24.4355	18.9379	25.0755	24.8388	23.9373	25.1635	16.3537						4	4	4	18.2	18.2	18.2	34.93	0	43.021	250790000	30	4	2	3	4	0	4	2	2	3	0	4	2	3
RPL31	60S ribosomal protein L31		0.187921	0.648753	-0.283178	-1.21687	24.6758	24.959	1.07225	0.800824	25.0318	25.4825	25.5939	25.0934	23.5934	23.5831	25.6387	25.2572	25.4594	23.4406						2	2	2	21.3	21.3	21.3	12.701	0.0011581	15.33	287850000	15	2	2	2	2	1	1	1	1	2	1	2	2	2
PSMC1	26S protease regulatory subunit 4		0.0497385	0.891788	-0.284798	-1.21824	22.0938	22.3786	3.48845	2.89725	24.1223	21.0778	21.3596	26.3841	18.9491	24.7162	20.9984	17.5196	26.3591	20.8755						10	10	10	30.5	30.5	30.5	49.184	0	192.09	542790000	36	3	1	1	9	0	4	1	0	8	1	3	1	1
NMNAT1	Nicotinamide/nicotinic acid mononucleotide adenylyltransferase 1		0.0883592	0.815907	-0.288985	-1.22178	24.5931	24.8821	2.05796	1.72549	23.6901	25.8875	27.4277	24.0298	23.3752	23.2598	26.9557	26.6666	23.5253	22.558						7	7	7	30.1	30.1	30.1	31.932	0	49.844	310380000	36	4	7	7	2	2	2	6	3	2	1	4	7	7
MYL12A;MYL12B	Myosin regulatory light chain 12A;Myosin regulatory light chain 12B		0.256313	0.554226	-0.292258	-1.22456	29.573	29.8652	0.841508	0.642484	28.8842	29.6979	29.8766	30.5177	30.3497	29.5951	29.7277	28.3436	30.7087	29.4897						8	8	2	49.2	49.2	11.9	20.457	0	182.52	12866000000	241	6	8	7	8	7	7	6	6	8	7	6	8	7
EEF1D	Elongation factor 1-delta		0.0847239	0.822766	-0.293962	-1.226	23.9612	24.2552	2.19636	1.80021	26.0507	23.628	23.8616	25.9762	21.7594	26.5798	23.6105	22.3627	25.8103	21.4429						9	9	9	20.7	20.7	20.7	76.569	0	208.78	501400000	48	5	2	3	8	1	6	2	1	7	1	5	2	3
ATXN2	Ataxin-2		0.0521071	0.886937	-0.29523	-1.22708	22.496	22.7912	2.83872	3.48854	22.7835	24.9766	26.1298	22.9948	17.0714	20.8672	25.947	24.0351	23.0123	18.6184						7	7	7	11.8	11.8	11.8	98.004	0	86.149	150830000	26	1	6	7	3	0	0	4	2	2	0	1	6	7
MARS	Methionine--tRNA ligase, cytoplasmic		0.0820861	0.827778	-0.298279	-1.22968	25.5129	25.8112	2.24383	1.94136	25.903	24.198	26.3827	28.7035	23.8688	26.2725	25.5424	24.8087	28.5577	22.3833						24	24	24	31.9	31.9	31.9	101.11	0	323.31	2482700000	130	8	6	12	21	3	9	5	3	22	1	8	6	12
RPL15	Ribosomal protein L15;60S ribosomal protein L15		0.189924	0.645767	-0.300837	-1.23186	26.2234	26.5242	1.07268	0.913157	26.4849	27.4353	27.2304	25.1188	26.3515	26.0273	26.9918	27.5437	24.8085	25.7454						8	8	8	36.2	36.2	36.2	20.51	0	57.169	757110000	56	3	6	5	6	3	5	4	5	6	3	3	6	5
DNAJC9	DnaJ homolog subfamily C member 9		0.0328096	0.927236	-0.302406	-1.2332	23.4765	23.7789	4.79727	5.33585	22.2079	29.4366	29.2902	17.7605	20.1995	21.828	29.8402	27.0809	20.1052	18.5284						12	12	12	45.4	45.4	45.4	29.909	0	196.44	1744000000	106	2	12	11	0	1	2	11	5	0	0	2	12	11
HSPA9	Stress-70 protein, mitochondrial		0.113479	0.770054	-0.304464	-1.23496	27.3336	27.6381	1.57678	1.60684	29.6473	28.6667	27.8243	26.0133	26.0387	29.8388	27.9174	26.2032	26.0971	26.6115						15	15	15	30.5	30.5	30.5	73.68	0	200.44	3058700000	179	14	13	15	12	8	15	11	4	11	8	14	13	15
RPS6	40S ribosomal protein S6		0.0697547	0.851619	-0.312898	-1.2422	22.5547	22.8676	2.31319	2.78645	26.3272	18.8595	23.1055	24.2308	21.8147	24.269	23.4167	18.6742	24.1588	22.2546						3	3	3	14.1	14.1	14.1	28.68	0	30.068	318000000	26	3	0	1	2	1	3	2	0	3	1	3	0	1
CLTC	Clathrin heavy chain;Clathrin heavy chain 1		0.0707354	0.849698	-0.31512	-1.24412	24.9932	25.3083	2.64876	2.43793	27.9139	26.1984	22.3673	26.9533	23.1089	27.91	22.6028	22.1028	27.3357	25.0148						32	32	32	27.2	27.2	27.2	192.06	0	323.31	1199000000	160	25	9	3	23	2	22	2	1	27	7	25	9	3
IMPDH2	Inosine-5-monophosphate dehydrogenase 2		0.0547533	0.88155	-0.329092	-1.25622	22.926	23.2551	2.72838	3.92912	26.5004	16.5149	24.4548	25.3292	23.4762	25.6577	22.3868	18.6491	24.8512	23.0852						8	8	8	24.3	24.3	24.3	50.957	0	110.79	329260000	49	7	0	4	6	2	6	1	0	5	1	7	0	4
HSPA5	78 kDa glucose-regulated protein		0.135362	0.732215	-0.340446	-1.26615	28.3029	28.6433	1.9701	0.85631	30.0165	28.3968	27.6549	28.5832	28.5653	30.2918	28.0315	25.1244	28.6295	29.4372						23	23	22	41.9	41.9	39.4	72.332	0	323.31	6136700000	289	22	18	16	18	11	22	10	3	17	17	22	18	16
EIF2S1	Eukaryotic translation initiation factor 2 subunit 1		0.193791	0.640042	-0.349789	-1.27437	29.0781	29.4279	0.976825	1.27927	30.4167	30.6557	29.8179	27.6188	28.6305	30.5443	29.2857	29.0067	27.8674	28.6866						16	16	16	51.7	51.7	51.7	36.112	0	323.31	6807100000	397	14	15	13	13	10	14	12	11	13	12	14	15	13
HSP90B1	Endoplasmin		0.0632462	0.864478	-0.35216	-1.27647	22.8437	23.1958	3.18027	3.13805	26.5685	18.5992	22.21	25.6183	22.9832	26.3239	19.8331	20.0244	26.0888	21.9481						13	12	12	21.3	19.8	19.8	92.468	0	131.06	404080000	45	11	1	3	9	3	10	1	0	10	2	10	0	2
PSME3	Proteasome activator complex subunit 3		0.0536375	0.883817	-0.354311	-1.27837	24.2096	24.5639	4.03535	3.36068	27.504	26.1607	19.1545	26.4733	23.5272	28.3748	23.2717	17.7798	26.2781	25.3437						9	9	9	51.2	51.2	51.2	29.506	0	132.29	1148000000	70	8	6	0	7	2	8	1	0	7	3	8	6	0
FEN1	Flap endonuclease 1		0.0591034	0.872764	-0.370496	-1.2928	24.1493	24.5198	3.41469	3.6661	26.6232	23.5975	25.6475	28.0849	18.6458	25.9697	25.7426	20.0362	27.936	21.062						10	10	10	33.2	33.2	33.2	42.592	0	151.61	1960100000	66	4	3	4	10	0	5	3	0	10	1	4	3	4
HSPA1A	Heat shock 70 kDa protein 1A		0.105548	0.784246	-0.381543	-1.30273	26.1162	26.4977	2.24257	2.01226	28.1955	26.1308	24.9818	28.921	24.2595	28.1822	25.4196	23.2909	28.6219	25.0663						18	17	9	37.8	35.7	15.9	70.051	0	245.71	3018100000	159	16	9	5	17	5	14	6	3	16	5	15	8	4
TPM3;DKFZp686J1372			0.293958	0.508209	-0.38294	-1.304	29.6677	30.0507	1.1195	0.524943	30.1855	29.9596	29.3988	29.8721	30.8374	29.8111	29.9942	28.1961	29.1154	31.2219						14	14	5	43.2	43.2	16.7	26.42	0	205.59	11980000000	320	11	11	9	12	10	10	9	9	11	11	11	11	9
RBM14	RNA-binding protein 14		0.0616078	0.867745	-0.383702	-1.30469	26.2001	26.5838	3.06148	3.94006	24.8917	31.2602	29.673	25.7123	21.3817	25.0326	30.0916	28.14	25.6492	22.087						19	19	19	33.3	33.3	33.3	69.491	0	235.7	2711500000	194	6	19	13	10	1	7	11	8	12	1	6	19	13
G3BP1	Ras GTPase-activating protein-binding protein 1		0.138029	0.727732	-0.387507	-1.30813	29.359	29.7465	1.78978	1.60331	27.8474	31.2034	31.0301	28.1963	30.4555	27.5429	30.648	31.7245	27.9068	28.9729						18	18	16	51.3	51.3	48.5	52.164	0	296.13	6287700000	439	8	15	16	9	12	7	13	16	8	11	8	15	16
RPL13A;RPL13a;RPL13AP3	60S ribosomal protein L13a;Putative 60S ribosomal protein L13a protein RPL13AP3		0.245207	0.568581	-0.410937	-1.32955	25.8323	26.2433	0.959012	1.21202	27.0264	26.5838	27.5573	25.4981	24.5507	25.817	26.9264	26.3828	25.6702	24.3653						5	5	5	24.1	24.1	24.1	23.577	0	41.487	893570000	63	4	3	4	5	2	4	3	3	5	2	4	3	4
PDIA6	Protein disulfide-isomerase A6		0.0709707	0.849238	-0.411392	-1.32997	21.4999	21.9113	3.38388	3.2404	24.093	17.0095	20.8662	25.3802	22.2078	24.2079	21.1902	17.8443	25.6085	18.6488						7	7	7	23	23	23	48.121	0	78.269	321630000	21	3	0	1	6	1	4	1	0	4	0	3	0	1
RPL36	60S ribosomal protein L36		0.327273	0.470682	-0.427457	-1.34486	24.4382	24.8657	0.929879	0.853849	25.1768	25.3527	25.6931	23.516	24.5898	24.0481	25.274	25.5505	23.3789	23.9397						2	2	2	19	19	19	12.254	0.00068074	22.081	304100000	34	2	2	2	2	1	2	2	1	2	1	2	2	2
RPL6	60S ribosomal protein L6		0.163806	0.685795	-0.428077	-1.34544	24.6353	25.0634	1.607	1.61887	26.4834	25.6538	26.5174	23.3724	23.2901	24.6225	25.8747	26.2942	24.1619	22.2234						6	6	6	20.5	20.5	20.5	32.728	0	48.987	254480000	44	6	4	4	5	2	4	3	4	5	1	6	4	4
SSR1	Translocon-associated protein subunit alpha		0.103933	0.787168	-0.451813	-1.36776	20.8432	21.295	2.71045	2.39714	22.3064	21.4399	22.1595	23.3791	17.1901	23.0414	21.7773	17.9071	23.4875	18.0027						1	1	1	5.7	5.7	5.7	29.573	0.00059453	16.751	92382000	7	1	1	1	1	0	1	1	0	1	0	1	1	1
RPL18	60S ribosomal protein L18		0.247474	0.565621	-0.459028	-1.37462	26.5639	27.0229	1.26205	1.15826	27.3619	27.8955	28.1789	25.4204	26.2578	26.2808	28.2682	27.434	25.463	25.3733						3	3	3	22.6	22.6	22.6	18.756	0	74.841	1184000000	43	3	3	3	3	3	2	2	2	3	3	3	3	3
C1QBP	Complement component 1 Q subcomponent-binding protein, mitochondrial		0.0753097	0.840795	-0.471141	-1.38621	22.3105	22.7816	3.68582	3.49128	25.7779	23.237	16.8988	24.9992	22.9953	25.6311	17.7188	18.9461	24.9172	24.3395						5	5	5	22	22	22	31.362	0	46.645	346760000	27	5	3	0	4	2	4	0	0	4	3	5	3	0
EEF1B2	Elongation factor 1-beta		0.156717	0.697081	-0.491058	-1.40547	25.9562	26.4473	2.37293	1.3308	28.7296	26.4825	25.798	25.4386	25.7877	29.3433	25.9334	22.7382	25.2981	26.468						9	9	9	53.8	53.8	53.8	24.763	0	199.71	1514300000	73	7	4	3	4	2	9	4	1	4	3	7	4	3
IQGAP1	Ras GTPase-activating-like protein IQGAP1		0.111241	0.774032	-0.494757	-1.40908	26.158	26.6527	2.95438	2.26868	27.2069	24.6928	25.1645	30.3399	25.8596	27.876	23.3888	23.4445	30.2589	25.8216						56	56	55	43.9	43.9	43.4	189.25	0	323.31	8174400000	310	22	6	9	53	10	24	3	1	53	9	22	6	9
XRCC6	X-ray repair cross-complementing protein 6		0.404873	0.393665	-0.506553	-1.42065	27.0415	27.5481	1.23107	0.251399	27.7627	27.208	27.6843	27.733	27.3524	28.0022	27.1794	24.9081	27.6881	27.4298						19	19	19	41.4	41.4	41.4	69.842	0	272.88	2407700000	176	17	16	14	16	12	15	12	3	15	10	17	16	14
EEF1G	Elongation factor 1-gamma		0.123167	0.753066	-0.507122	-1.42121	26.2241	26.7312	2.78348	2.09281	27.8288	25.2267	25.8916	29.8614	24.8477	28.4876	25.565	23.4079	29.7255	23.9344						16	16	16	35	35	35	50.118	0	219.52	4981900000	111	10	4	6	14	5	11	4	1	15	3	10	4	6
ATP1A1	Sodium/potassium-transporting ATPase subunit alpha-1		0.0898336	0.813142	-0.507847	-1.42193	23.5661	24.074	3.7564	2.73768	26.9751	21.6707	21.7508	27.0752	22.8982	27.4863	21.9505	18.4271	26.988	22.9787						21	21	21	26.7	26.7	26.7	112.89	0	323.31	1050300000	120	17	1	1	20	1	18	1	0	21	2	17	1	1
RPL13	60S ribosomal protein L13		0.336069	0.461244	-0.510163	-1.42421	24.6574	25.1676	0.652095	1.32195	26.7071	25.1615	26.161	24.3736	23.4348	24.9922	25.4901	24.5332	24.5458	23.726						4	4	4	19.9	19.9	19.9	24.261	0	55.841	392580000	53	4	3	4	4	2	4	3	2	4	3	4	3	4
DDX1	ATP-dependent RNA helicase DDX1		0.0766342	0.838235	-0.519024	-1.43299	24.7389	25.2579	3.94874	3.83259	25.7686	27.2078	27.6137	27.1822	18.5171	26.3552	27.2822	25.5672	26.726	17.7636						16	16	16	33.7	33.7	33.7	73.915	0	323.31	1390000000	126	7	13	12	12	0	9	11	4	14	0	7	13	12
RPL7	60S ribosomal protein L7		0.328112	0.469773	-0.53026	-1.44419	25.6789	26.2092	1.00985	1.19262	26.8474	26.3947	27.6141	25.7236	24.4662	25.977	27.1108	25.5825	25.4084	24.316						8	8	8	28.6	28.6	28.6	29.225	0	56.555	758330000	64	7	6	6	5	2	4	3	3	6	2	7	6	6
PRKDC	DNA-dependent protein kinase catalytic subunit		0.113863	0.769373	-0.531356	-1.44529	26.4809	27.0123	2.89166	2.64212	27.8631	25.8563	28.5624	29.7576	23.0219	28.2755	27.2082	24.5738	29.7701	22.577						94	94	94	27.8	27.8	27.8	469.08	0	323.31	6089300000	414	35	17	43	81	2	41	18	4	77	2	35	17	43
RPL12	60S ribosomal protein L12		0.107821	0.780152	-0.546152	-1.46019	23.6001	24.1463	3.35158	2.5809	24.9562	25.2505	26.3355	24.4986	19.6907	24.339	26.1288	25.5841	24.1578	17.791						3	3	3	24.2	24.2	24.2	17.818	0	88.653	378040000	24	2	2	2	3	0	2	2	1	3	0	2	2	2
COLGALT1	Procollagen galactosyltransferase 1		0.10228	0.790169	-0.550868	-1.46497	22.2866	22.8375	4.00297	2.00415	23.2497	21.0338	21.2861	26.0274	22.5904	24.6137	17.8314	18.0582	26.077	24.8527						11	11	11	19	19	19	71.635	0	94.376	419310000	43	3	1	1	8	2	4	0	0	10	5	3	1	1
AP3M1	AP-3 complex subunit mu-1		0.121653	0.755696	-0.565413	-1.47981	21.3684	21.9338	2.69906	2.85139	20.8776	26.0694	21.8928	22.6154	18.214	25.0901	19.9305	17.962	22.6325	21.227						8	8	6	25.1	25.1	20.3	46.939	0	57.357	106780000	27	1	8	1	4	0	4	0	0	3	1	1	8	1
MTHFD1	C-1-tetrahydrofolate synthase, cytoplasmic;Methylenetetrahydrofolate dehydrogenase;Methenyltetrahydrofolate cyclohydrolase;Formyltetrahydrofolate synthetase;C-1-tetrahydrofolate synthase, cytoplasmic, N-terminally processed		0.100706	0.793037	-0.572579	-1.48718	24.9216	25.4942	3.51963	3.14404	26.7525	21.7555	24.3393	30.1436	24.4802	27.1466	23.2437	21.488	29.9586	22.7712						33	33	33	42.5	42.5	42.5	101.56	0	323.31	7039600000	202	15	1	6	33	7	13	2	1	32	2	15	1	6
RPS9	40S ribosomal protein S9		0.368072	0.428477	-0.573716	-1.48835	25.1659	25.7396	1.26475	0.875491	27.0261	25.2538	25.8958	25.8495	24.6727	25.8917	26.1784	24.3143	26.0877	23.3572						8	8	8	31.4	31.4	31.4	22.591	0	62.847	490610000	47	7	4	5	8	3	4	4	1	8	1	7	4	5
DDX3X;DDX3Y	ATP-dependent RNA helicase DDX3X;ATP-dependent RNA helicase DDX3Y		0.165724	0.682772	-0.57508	-1.48976	25.4792	26.0543	2.31454	1.96039	25.9081	25.3952	25.1709	29.4195	24.3776	25.7755	24.5376	23.8304	29.3743	23.878						19	19	18	39.1	39.1	37.5	73.243	0	323.31	3731400000	119	10	8	6	17	5	6	4	2	19	3	10	8	6
RUVBL2	RuvB-like 2		0.165499	0.683126	-0.584057	-1.49906	25.2035	25.7875	2.28233	2.07445	26.5921	26.1161	27.6005	26.4158	22.2131	27.2633	26.0347	25.3001	26.1002	21.319						17	17	17	38.2	38.2	38.2	51.156	0	147.79	1028200000	125	10	11	14	13	2	14	8	5	13	1	10	11	14
XRN2	5-3 exoribonuclease 2		0.531158	0.294335	-0.589038	-1.50424	24.3679	24.9569	0.597185	1.01044	25.6159	25.877	25.3958	24.484	23.412	24.982	24.4054	23.806	23.7196	24.9264						9	9	9	13.4	13.4	13.4	108.58	0	109.61	306600000	53	8	7	6	5	3	7	4	1	3	6	8	7	6
EIF4A1	Eukaryotic initiation factor 4A-I		0.159874	0.692032	-0.59586	-1.51137	26.1277	26.7236	2.39779	2.18457	28.7985	26.9269	26.6569	28.097	23.1386	28.7429	26.6137	23.4919	28.0006	23.7895						17	17	16	48.5	48.5	46.3	46.153	0	281.71	2738500000	188	16	13	11	16	2	16	7	2	16	3	16	13	11
IARS	Isoleucine--tRNA ligase, cytoplasmic		0.12781	0.745058	-0.602542	-1.51839	25.1992	25.8017	3.1217	2.50487	25.96	24.1628	27.353	28.927	22.606	26.0966	27.0767	23.3823	28.6502	20.7902						35	35	35	33.4	33.4	33.4	144.5	0	323.31	3082800000	173	10	6	18	32	3	12	12	2	29	1	10	6	18
YWHAQ	14-3-3 protein theta		0.118422	0.761339	-0.606823	-1.5229	21.9389	22.5457	3.40142	2.65886	25.1409	21.0911	22.6832	24.9556	18.8578	24.7186	18.951	17.7999	25.3463	22.8786						6	4	4	28.6	21.2	21.2	27.764	0	97.64	311270000	22	4	2	3	4	1	4	1	0	5	4	3	1	2
PABPC4	Polyadenylate-binding protein;Polyadenylate-binding protein 4		0.237582	0.578653	-0.609917	-1.52617	29.1432	29.7532	1.78027	1.54362	30.0596	31.0449	30.2512	27.0736	30.3365	28.9662	30.6833	30.9919	26.6155	28.4593						24	17	10	41.3	28.3	19.7	67.97	0	192.66	4954900000	229	17	21	18	15	17	15	13	21	11	14	12	15	11
ERCC2	TFIIH basal transcription factor complex helicase XPD subunit		0.110481	0.775388	-0.614256	-1.53077	21.5632	22.1774	2.13296	4.13587	20.4419	28.4306	21.4554	23.3279	17.2314	21.8905	21.1705	23.4735	23.1493	18.1322						14	14	14	26.7	26.7	26.7	86.908	0	224.34	352870000	48	1	14	1	3	0	2	1	2	3	0	1	14	1
CDC42	Cell division control protein 42 homolog		0.162924	0.687188	-0.62064	-1.53756	20.5753	21.1959	2.67033	1.97759	22.1359	21.0535	21.1802	23.4914	18.1186	22.5264	16.7725	18.9913	23.2532	21.333						2	2	2	15.7	15.7	15.7	21.258	0	168.72	89107000	12	1	1	1	2	0	1	0	0	1	1	1	1	1
PAFAH1B1	Platelet-activating factor acetylhydrolase IB subunit alpha		0.123672	0.752192	-0.627429	-1.54481	21.5701	22.1975	2.83972	3.21935	25.0655	24.571	23.1463	21.0438	17.161	25.2939	23.0563	17.6679	20.6949	21.1375						7	7	7	19.3	19.3	19.3	46.637	0	55.434	128020000	27	6	5	2	2	0	6	2	0	1	1	6	5	2
MSH6	DNA mismatch repair protein Msh6		0.0778976	0.8358	-0.634959	-1.55289	22.9419	23.5769	4.90028	4.46661	25.7828	20.8513	24.0069	29.4233	17.82	25.2883	23.8408	19.9327	29.1743	16.4735						36	36	36	32.9	32.9	32.9	152.78	0	323.31	3710400000	155	14	2	7	35	0	12	6	1	32	0	14	2	7
NOP58	Nucleolar protein 58		0.123117	0.753153	-0.641211	-1.55964	21.4303	22.0715	2.48578	3.63647	25.4617	23.7625	23.2797	21.8682	15.9853	23.7332	21.5031	22.2479	22.4451	17.2221						7	7	7	18.5	18.5	18.5	59.578	0	67.81	70291000	21	6	3	3	1	0	3	1	1	2	0	6	3	3
PKM	Pyruvate kinase PKM;Pyruvate kinase		0.170479	0.675337	-0.644407	-1.5631	28.1937	28.8381	2.66604	1.97106	28.1634	27.8842	27.9217	32.3575	27.864	28.4808	27.875	24.8699	32.2767	27.4662						24	24	24	47.5	47.5	47.5	57.936	0	323.31	33638000000	428	14	13	15	23	9	16	10	3	23	7	14	13	15
ANXA2;ANXA2P2	Annexin A2;Annexin;Putative annexin A2-like protein		0.0882351	0.81614	-0.651003	-1.57026	22.6756	23.3266	4.87695	3.59333	24.5416	22.9806	17.4229	26.9672	24.721	23.8238	17.1378	17.9897	27.2903	27.1366						14	14	14	46.3	46.3	46.3	38.604	0	303.42	997780000	71	5	3	0	14	4	2	0	0	14	11	5	3	0
PRDX1	Peroxiredoxin-1		0.160413	0.691173	-0.659977	-1.58006	23.7306	24.3906	3.46432	0.911057	25.1767	23.3648	23.8076	25.4989	24.1049	25.1244	24.0317	17.6883	25.9855	25.8232						9	9	7	49.1	49.1	38	18.976	0	59.002	503050000	37	4	3	2	6	1	4	2	0	9	3	4	3	2
PWP1	Periodic tryptophan protein 1 homolog		0.127563	0.745482	-0.666801	-1.58755	21.8078	22.4746	3.43377	2.80997	24.5208	24.4068	22.728	17.6527	23.0647	24.6229	24.4615	16.9192	19.5017	23.5337						6	6	6	21.2	21.2	21.2	55.827	0	76.952	90270000	19	5	4	1	0	1	2	2	0	0	2	5	4	1
PCNA	Proliferating cell nuclear antigen		0.115774	0.765995	-0.677869	-1.59978	22.3349	23.0127	4.08987	2.73901	23.9619	23.7364	23.0686	25.8285	18.4683	26.2778	23.3805	17.8365	25.9572	18.2224						5	5	5	29.1	29.1	29.1	28.768	0	80.135	485350000	22	3	1	1	4	0	3	1	0	3	0	3	1	1
PRKCSH	Glucosidase 2 subunit beta		0.111904	0.772851	-0.68418	-1.60679	22.5905	23.2746	3.99951	3.20206	26.0871	21.4626	18.5309	25.5405	24.752	26.2125	18.0889	18.3867	25.1984	25.0659						7	7	7	17	17	17	60.192	0	128.31	443050000	33	6	1	0	5	3	5	0	0	4	3	6	1	0
COPA	Coatomer subunit alpha;Xenin;Proxenin		0.130251	0.740882	-0.701762	-1.62649	23.3243	24.0261	3.51372	2.94253	26.723	24.2696	24.9164	25.2067	19.0146	26.8635	23.8012	22.7085	25.5275	17.7209						21	21	21	21.6	21.6	21.6	138.34	0	175.51	428560000	88	14	7	8	10	0	13	4	2	14	0	14	7	8
RPLP2	60S acidic ribosomal protein P2		0.400078	0.398036	-0.707394	-1.63285	29.5242	30.2316	1.2281	1.27706	30.9317	30.7994	31.4403	28.2242	29.7625	30.216	30.6992	29.2252	27.5455	29.9352						7	7	6	68.7	68.7	53.9	11.665	0	183.13	10800000000	222	7	7	7	5	4	6	6	6	5	6	7	7	7
TIMM13	Mitochondrial import inner membrane translocase subunit Tim13		0.207705	0.619862	-0.708031	-1.63357	20.5221	21.2301	2.71562	1.4291	22.735	21.4606	21.541	18.854	21.5602	23.161	22.04	16.1529	19.8805	21.3761						2	2	2	26.3	26.3	26.3	10.5	0.00065963	20.896	26254000	10	2	1	1	0	1	1	1	0	0	1	2	1	1
KRT18	Keratin, type I cytoskeletal 18		0.140281	0.723968	-0.720319	-1.64755	29.4551	30.1754	3.28966	2.92602	29.1695	27.1656	29.0795	34.9572	30.5052	29.5365	27.2104	27.0006	35.0469	28.4811						36	36	24	78.4	78.4	61.2	48.057	0	323.31	221230000000	2445	21	12	16	33	21	18	7	6	36	15	21	12	16
RPS7	40S ribosomal protein S7		0.134711	0.733313	-0.741735	-1.67219	23.1122	23.8539	3.67384	2.93204	24.673	24.1981	25.2759	26.3185	18.804	24.3204	24.3784	16.8626	26.5396	23.4599						4	4	4	37.1	37.1	37.1	22.127	0	71.77	681850000	29	3	3	3	4	0	2	1	0	3	1	3	3	3
MYO6	Unconventional myosin-VI		0.307773	0.492296	-0.744638	-1.67555	21.8123	22.557	2.28662	0.355534	23.0311	22.6933	22.4683	22.5392	22.0529	23.9919	23.5519	18.2829	22.1676	21.0674						8	8	8	8.7	8.7	8.7	145.01	0	67.29	75812000	23	5	3	3	4	1	6	2	0	3	1	5	3	3
RPL11	60S ribosomal protein L11		0.235411	0.581552	-0.74851	-1.68006	22.6437	23.3922	2.52701	1.45184	23.917	22.1422	23.3217	25.5609	22.0191	23.9131	23.5189	19.1912	25.5769	21.0183						3	3	3	17.4	17.4	17.4	20.252	0	23.103	376270000	14	1	1	1	3	1	1	1	0	3	1	1	1	1
RBMX	RNA-binding motif protein, X chromosome;RNA-binding motif protein, X chromosome, N-terminally processed		0.765839	0.171459	-0.765538	-1.7	25.717	26.4825	0.939091	0.645534	27.0951	27.1234	26.4201	25.5973	26.1769	26.166	26.3641	24.0589	25.9883	26.0077						5	5	3	19.2	19.2	9.9	31.745	0	43.766	754440000	62	5	4	5	3	2	3	3	2	3	2	5	4	5
AHNAK	Neuroblast differentiation-associated protein AHNAK		0.19165	0.643206	-0.780301	-1.71749	22.5562	23.3365	3.35324	1.37802	23.6673	21.2022	22.8304	24.5509	24.4319	22.2975	21.3542	17.8683	24.4937	26.7675						25	25	25	12.3	12.3	12.3	629.09	0	190.35	271630000	48	5	1	2	12	5	2	1	0	10	16	5	1	2
CCT8	T-complex protein 1 subunit theta		0.119155	0.760056	-0.81371	-1.75773	23.6814	24.4951	4.09129	4.05037	27.1502	25.2731	25.0708	27.4708	17.5108	27.3788	24.2055	17.5274	27.2235	22.0719						19	19	19	35.9	35.9	35.9	59.62	0	150.32	1352800000	100	14	9	6	14	0	13	3	0	16	1	14	9	6
QARS	Glutamine--tRNA ligase		0.150179	0.707655	-0.814381	-1.75854	24.6735	25.4879	4.18571	2.10486	24.7629	26.3388	27.407	26.7781	22.1525	25.3988	27.2585	27.0163	26.3968	17.2969						18	18	18	30.3	30.3	30.3	87.798	0	323.31	908780000	125	6	10	14	17	1	7	7	10	15	0	6	10	14
TUBA4A	Tubulin alpha-4A chain		0.163576	0.686159	-0.819136	-1.76435	24.0581	24.8773	3.74359	2.25492	25.6459	23.9756	22.6396	28.4203	23.7049	26.0313	24.1106	18.2533	28.3273	23.5682						15	3	3	37.9	7.6	7.6	49.924	0	28.239	2359500000	28	9	9	7	14	7	9	3	4	14	6	3	3	1
CANX	Calnexin		0.190201	0.645356	-0.835884	-1.78495	23.8271	24.663	3.59949	1.52508	25.818	23.4038	23.8462	26.7502	23.4967	26.4197	22.4408	18.1326	26.6554	25.487						11	11	11	23.1	23.1	23.1	67.567	0	124.67	855690000	69	6	3	5	11	1	7	1	0	11	6	6	3	5
CAD	CAD protein;Glutamine-dependent carbamoyl-phosphate synthase;Aspartate carbamoyltransferase;Dihydroorotase		0.137717	0.728253	-0.854018	-1.80753	23.571	24.425	4.35807	3.02732	25.9269	22.1454	22.1607	29.0647	22.8274	26.7187	22.6027	17.6193	28.8177	22.0966						36	35	35	22.4	22	22	236.02	0	323.31	2965500000	133	13	2	2	35	2	15	3	0	31	1	12	2	2
GSN	Gelsolin		0.239207	0.576491	-0.856902	-1.81114	26.3721	27.229	2.93538	1.48877	28.8129	26.8984	26.2697	25.4566	28.7075	28.6538	26.9953	21.9515	25.1076	29.1525						16	16	5	33.8	33.8	15.4	82.525	0	323.31	1879500000	176	15	10	10	10	13	15	7	1	6	14	15	10	10
CALR	Calreticulin		0.128262	0.744283	-0.859828	-1.81482	23.0919	23.9517	4.24091	3.79861	27.395	18.1886	22.1574	26.7035	25.3141	27.6248	20.4889	17.6044	26.8927	22.8485						9	9	9	35.5	35.5	35.5	48.141	0	137.42	1030900000	69	7	0	1	8	4	8	0	0	8	1	7	0	1
C7orf55-LUC7L2;LUC7L2	Putative RNA-binding protein Luc7-like 2		0.297733	0.50381	-0.872493	-1.83082	20.0392	20.9117	2.04511	1.89388	22.7064	20.9614	21.9459	21.1916	17.7532	20.9493	21.9828	19.0513	21.2752	16.9375						2	2	2	7.7	7.7	7.7	46.228	0.0011534	15.15	37011000	11	2	2	1	2	0	1	1	0	2	0	2	2	1
NONO	Non-POU domain-containing octamer-binding protein		0.0948872	0.803735	-0.878794	-1.83884	24.7491	25.6279	5.3254	5.49047	22.86	31.4305	30.0598	25.878	17.9114	23.2724	30.1232	28.4163	25.4568	16.477						18	17	17	47.1	45.4	45.4	54.231	0	298.96	6314400000	533	2	17	15	7	0	3	12	9	7	0	2	16	14
YWHAG	14-3-3 protein gamma;14-3-3 protein gamma, N-terminally processed		0.370043	0.426538	-0.881661	-1.8425	22.5468	23.4284	2.25988	0.657313	23.7913	22.8795	22.5653	23.9475	23.9584	23.5378	22.56	18.6579	24.2736	23.7045						4	2	2	20.6	13.4	13.4	28.302	0	61.23	164840000	21	3	3	2	3	3	4	3	0	3	4	2	2	1
DNAJA1	DnaJ homolog subfamily A member 1		0.167647	0.679756	-0.889547	-1.85259	23.4756	24.3652	3.65323	2.86805	26.7913	25.4199	25.3557	24.8615	19.3976	27.4849	24.3058	24.1331	23.9739	17.4806						7	7	7	31.7	31.7	31.7	44.868	0	105.17	431560000	40	5	3	2	5	0	6	1	1	3	0	5	3	2
GFPT1	Glutamine--fructose-6-phosphate aminotransferase [isomerizing] 1		0.122814	0.753679	-0.90271	-1.86957	22.5367	23.4394	4.62617	4.15037	25.6789	22.8729	17.391	28.5776	22.6765	26.1787	21.8386	18.7428	28.3049	17.6185						24	24	19	43.3	43.3	34.8	78.806	0	323.31	2428200000	106	7	3	0	22	1	7	2	0	23	0	7	3	0
SFPQ	Splicing factor, proline- and glutamine-rich		0.14615	0.714249	-0.911358	-1.88082	27.6519	28.5632	3.48598	4.08601	24.5473	33.6363	32.2512	26.3629	26.0185	24.0695	32.0866	30.5927	26.1197	25.3909						19	19	18	30.8	30.8	29.7	76.149	0	323.31	17156000000	365	5	18	15	7	3	3	15	11	8	3	5	18	15
IDH1	Isocitrate dehydrogenase [NADP] cytoplasmic		0.124066	0.751509	-0.913859	-1.88408	23.8834	24.7973	4.96074	3.77654	26.6767	23.3835	22.0366	30.487	21.4027	27.3185	19.8129	18.6646	30.3949	23.2263						16	16	15	47.1	47.1	44.9	46.659	0	313.38	8997400000	141	8	4	2	15	1	10	1	0	16	3	8	4	2
TMEM165	Transmembrane protein 165		0.43427	0.3679	-0.926598	-1.90079	20.4477	21.3743	1.91271	1.02762	20.5169	21.7363	22.4808	22.0553	20.0821	21.5106	22.1485	18.6266	21.8271	18.1256						3	3	3	17	17	17	34.905	0	36.284	37062000	12	1	1	2	3	0	1	2	0	2	0	1	1	2
UGDH	UDP-glucose 6-dehydrogenase		0.117157	0.763559	-0.944099	-1.92399	22.8763	23.8204	4.73286	4.858	26.4412	23.0308	23.5623	29.5762	16.4915	26.9966	23.3657	17.8082	27.9321	18.2789						18	18	18	46.4	46.4	46.4	55.023	0	323.31	3371300000	89	9	2	3	16	0	8	1	0	17	0	9	2	3
SYNCRIP	Heterogeneous nuclear ribonucleoprotein Q		0.514347	0.305952	-0.953965	-1.93719	27.7937	28.7476	1.46526	1.28744	28.5161	28.3616	27.9	27.9578	31.0026	27.1322	27.0092	26.8507	27.611	30.3651						15	15	2	31.5	31.5	5.3	69.602	0	244.84	3949900000	198	12	13	10	12	14	9	7	4	13	13	12	13	10
SLIRP	SRA stem-loop-interacting RNA-binding protein, mitochondrial		0.297541	0.504033	-0.961477	-1.9473	20.7919	21.7534	2.92635	0.938862	22.8458	21.9526	20.3805	22.2438	21.3443	23.8799	17.7483	17.5688	22.2968	22.4658						4	4	4	52.2	52.2	52.2	10.353	0	79.896	53849000	20	1	1	1	4	1	4	0	0	3	1	1	1	1
ATXN2L	Ataxin-2-like protein		0.209257	0.617651	-0.96506	-1.95215	24.149	25.114	3.3719	2.42951	23.2737	27.287	28.1685	23.887	22.954	20.9611	28.3913	26.9554	23.2161	21.221						18	18	2	23.1	23.1	3.3	113.37	0	171.84	513860000	95	2	13	14	4	2	1	13	7	3	1	2	13	14
SNRPF	Small nuclear ribonucleoprotein F		0.703152	0.198083	-0.973946	-1.96421	18.5003	19.4742	0.975261	1.20697	20.234	20.0629	20.6893	18.4584	17.9266	19.2079	18.4859	17.4335	19.7107	17.6634						1	1	1	15.1	15.1	15.1	9.7251	0.0041964	6.9934	5787700	5	1	1	1	1	0	1	0	0	0	0	1	1	1
ATP5D	ATP synthase subunit delta, mitochondrial		0.399424	0.398636	-0.975537	-1.96637	19.5834	20.5589	2.24729	0.967257	21.1574	18.9895	20.8801	21.4346	20.333	21.5504	20.1916	16.6124	21.6597	17.9028						2	2	2	13.7	13.7	13.7	17.49	0	28.21	28196000	10	1	1	1	2	1	1	1	0	1	1	1	1	1
ERH	Enhancer of rudimentary homolog		0.393237	0.404355	-0.996531	-1.9952	23.7819	24.7784	1.12992	2.26506	27.4798	23.529	23.747	22.2756	26.8606	24.9592	23.8899	22.8931	22.3918	24.7753						1	1	1	15.5	15.5	15.5	8.2033	0	38.623	262930000	28	1	1	1	1	1	1	1	1	1	1	1	1	1
KARS	Lysine--tRNA ligase		0.179896	0.660852	-1.01167	-2.01624	22.6984	23.71	3.65165	3.36583	25.3216	23.0798	25.3107	26.6867	18.1514	25.8518	21.4437	21.9152	26.6453	17.6359						15	15	15	31	31	31	68.047	0	159.53	654320000	59	4	2	5	14	0	5	1	1	13	0	4	2	5
EIF2B2	Translation initiation factor eIF-2B subunit beta		0.237002	0.579425	-1.04543	-2.06398	21.0644	22.1098	2.73229	2.9857	22.8131	23.7598	24.0721	23.0566	16.8473	23.0611	23.159	18.0706	22.9571	18.074						5	5	5	18.8	18.8	18.8	38.989	0	33.626	103840000	16	1	3	4	2	0	1	1	0	3	0	1	3	4
HIST2H3PS2;H3F3B;H3F3C	Histone H3;Histone H3.3C		0.386364	0.410805	-1.04736	-2.06675	23.1033	24.1507	2.61546	0.665944	23.9601	23.4945	23.7941	24.2748	25.2298	23.8422	18.5247	24.808	24.7486	23.593						2	2	1	13.2	13.2	8.1	15.43	0.0010515	12.836	307410000	20	2	2	2	2	1	2	0	1	2	1	2	2	2
PRDX3	Thioredoxin-dependent peroxide reductase, mitochondrial		0.215027	0.609499	-1.04765	-2.06716	23.1278	24.1755	3.88527	2.08087	27.3978	23.7307	21.9094	24.778	23.0616	27.5989	22.4438	17.1013	24.988	23.5071						4	4	4	17.6	17.6	17.6	27.692	0	44.199	403630000	31	4	2	1	3	2	4	2	0	3	1	4	2	1
YWHAZ	14-3-3 protein zeta/delta		0.232969	0.584832	-1.04987	-2.07034	22.9626	24.0125	3.5008	2.18029	25.0465	22.2871	21.1027	25.9057	25.7204	23.9733	21.3219	17.722	26.4518	25.3439						7	5	5	38	30.6	30.6	27.745	0	97.23	588880000	41	5	4	2	6	5	6	2	0	6	6	4	3	1
CCT7	T-complex protein 1 subunit eta		0.174845	0.668583	-1.05175	-2.07304	23.3341	24.3859	4.28971	3.10061	26.1701	21.7618	21.552	28.8311	23.6145	26.6251	21.495	18.109	28.7544	21.6873						20	20	20	44.2	44.2	44.2	59.366	0	322.1	2880800000	133	7	1	1	20	3	10	1	0	20	1	7	1	1
NPM1	Nucleophosmin		0.831372	0.147444	-1.06329	-2.08969	25.0126	26.0759	1.08179	1.01374	25.8919	25.7958	27.6456	26.2023	24.8436	25.2749	24.8536	23.7162	26.6566	24.5616						5	5	5	25.9	25.9	25.9	32.575	0	164.89	1159400000	89	4	4	4	5	3	4	3	1	5	3	4	4	4
PRPS2	Ribose-phosphate pyrophosphokinase 2		0.156893	0.696797	-1.06686	-2.09487	21.1002	22.1671	4.6689	3.61513	22.8951	21.4464	21.2597	27.6171	17.6172	23.4287	21.4074	16.8006	27.4913	16.3731						6	6	4	29.2	29.2	19.5	34.769	0	144.16	945950000	26	2	1	1	6	0	2	1	0	5	0	2	1	1
SSR4	Translocon-associated protein subunit delta		0.261634	0.547477	-1.07393	-2.10516	21.3168	22.3907	3.45274	1.64261	23.3222	22.2989	21.8727	24.4203	20.0394	23.6964	18.8737	16.5218	24.54	22.952						4	4	4	30.6	30.6	30.6	18.998	0	39.999	177400000	17	2	2	1	4	0	2	0	0	4	1	2	2	1
CHP1	Calcineurin B homologous protein 1		0.303748	0.49688	-1.07733	-2.11013	21.8944	22.9718	2.9656	1.63174	24.7346	23.5286	21.9166	20.7086	23.9704	24.8975	22.4612	18.6016	19.0211	24.4908						4	4	4	28.7	28.7	28.7	22.456	0	43.309	103710000	21	4	2	2	1	3	4	1	0	0	4	4	2	2
CAPZB	F-actin-capping protein subunit beta		0.241756	0.573118	-1.07965	-2.11352	21.1064	22.186	3.25894	2.50382	24.5249	22.9788	23.0695	22.4296	17.9272	25.1346	22.1523	18.4718	22.6475	17.1257						5	5	5	20	20	20	29.295	0	48.065	107450000	18	3	2	2	2	0	5	1	0	2	0	3	2	2
LDHA	L-lactate dehydrogenase A chain		0.286288	0.517263	-1.08878	-2.12695	24.5516	25.6404	3.34566	1.31297	25.6824	24.121	25.9949	27.5856	24.8183	25.7058	25.5733	19.2693	28.3037	23.906						9	9	9	30.7	30.7	30.7	36.688	0	91.987	1780700000	77	7	3	5	9	3	6	6	0	9	2	7	3	5
RBM28	RNA-binding protein 28		0.230621	0.588003	-1.09495	-2.13606	21.1515	22.2464	3.50586	2.55591	24.1131	21.2568	18.2587	23.121	24.4826	24.4571	22.2612	18.4358	24.0558	16.5476						7	7	7	13.7	13.7	13.7	85.737	0	65.489	110570000	23	6	1	0	2	2	5	1	0	3	0	6	1	0
LDHB	L-lactate dehydrogenase B chain;L-lactate dehydrogenase		0.19308	0.641092	-1.1093	-2.15741	21.344	22.4533	4.15587	2.99192	24.7155	17.675	22.7464	25.1926	21.9369	24.532	22.9119	17.0174	25.4682	16.7904						5	5	5	17.7	17.7	17.7	36.638	0	33.697	322880000	21	4	0	1	4	1	4	1	0	4	0	4	0	1
YWHAE	14-3-3 protein epsilon		0.234835	0.582324	-1.11686	-2.16874	23.5721	24.689	3.88994	1.96407	25.6794	22.7391	22.4195	26.68	25.927	25.2571	22.3155	17.3563	27.0679	25.8637						8	8	6	40.4	40.4	33.3	29.174	0	92.505	1009800000	56	4	2	1	7	2	3	1	0	6	3	4	2	1
RPL19	Ribosomal protein L19;60S ribosomal protein L19		0.364613	0.431904	-1.11772	-2.17004	22.4295	23.5472	2.28767	1.9716	26.9296	22.141	23.2493	23.2707	22.1453	24.6622	23.1054	18.6445	23.4928	22.2425						3	3	3	14	14	14	23.134	0	54.314	236090000	17	3	1	1	2	1	2	1	0	2	1	3	1	1
DKC1	H/ACA ribonucleoprotein complex subunit 4		0.474888	0.335052	-1.12847	-2.18626	26.3913	27.5198	1.95899	1.48818	29.9366	27.3194	27.6972	26.5234	26.1222	29.2317	26.2458	26.364	26.4183	23.6969						17	17	17	40.5	40.5	40.5	57.673	0	179.84	2186200000	147	15	11	9	6	4	13	5	3	6	2	15	11	9
NSUN2	tRNA (cytosine(34)-C(5))-methyltransferase		0.192854	0.641426	-1.13417	-2.19492	23.2194	24.3535	4.35322	2.91835	26.1259	21.9383	22.6649	28.6436	22.395	26.4475	21.0039	17.5825	28.532	22.531						19	19	19	37.4	37.4	37.4	86.47	0	323.31	2158800000	101	9	1	3	19	1	8	1	0	18	1	9	1	3
RPN1	Dolichyl-diphosphooligosaccharide--protein glycosyltransferase subunit 1		0.268378	0.539042	-1.14267	-2.20789	23.6089	24.7516	3.88656	0.866675	25.1648	23.8714	24.5988	26.0215	24.1013	25.5884	25.2477	16.7201	25.9558	24.5324						12	12	12	26.5	26.5	26.5	68.569	0	164.19	550910000	69	6	3	6	9	4	8	7	0	12	5	6	3	6
NMT1	Glycylpeptide N-tetradecanoyltransferase 1		0.221679	0.600234	-1.15038	-2.21973	19.924	21.0744	3.73553	2.8768	20.1075	20.3486	20.1952	26.0726	18.648	20.7311	19.4406	17.0479	25.8587	16.5419						8	8	8	24.8	24.8	24.8	56.806	0	177.99	383900000	26	1	1	1	8	0	2	0	0	8	0	1	1	1
PDIA3			0.328191	0.469688	-1.15105	-2.22075	21.727	22.878	3.28887	0.828363	23.5153	22.2304	21.8079	23.7267	23.1097	24.033	21.9559	16.0388	23.8373	22.7698						3	1	1	28.5	11.4	11.4	13.519	0.0011521	15.095	136500000	9	3	1	2	3	1	3	1	0	3	1	1	1	1
DDX46	Probable ATP-dependent RNA helicase DDX46		0.296352	0.505415	-1.17272	-2.25436	20.3245	21.4972	2.45231	2.85156	25.3938	21.5882	22.0062	21.115	17.3828	22.746	22.0261	17.0122	21.3327	18.5054						12	12	12	12.9	12.9	12.9	117.46	0	98.426	68152000	23	11	1	1	2	0	3	1	0	4	0	11	1	1
TMOD3	Tropomodulin-3		0.252072	0.559665	-1.17293	-2.25469	23.6811	24.854	4.04497	1.48643	26.2436	24.2221	22.571	25.8735	25.3602	26.3817	24.9936	16.5652	25.9331	24.5319						13	13	13	43.8	43.8	43.8	39.594	0	323.31	640340000	72	10	6	2	11	6	9	4	0	9	3	10	6	2
CAPZA1	F-actin-capping protein subunit alpha-1		0.483844	0.328213	-1.18085	-2.26711	23.0143	24.1951	2.41945	0.759717	25.3983	23.7648	24.4243	23.9406	23.4477	25.6311	22.8973	19.075	23.7431	23.7246						8	6	6	47.9	38.5	38.5	32.922	0	67.39	186380000	36	8	4	5	5	3	8	2	1	6	4	6	3	4
VARS	Valine--tRNA ligase		0.150386	0.707317	-1.18952	-2.28077	22.0575	23.247	5.06829	4.58578	25.3971	21.243	23.5988	29.1313	16.865	25.766	20.6732	17.8733	28.8117	17.1632						31	31	31	31.4	31.4	31.4	140.47	0	323.31	3103900000	160	10	2	4	30	0	10	1	0	28	0	10	2	4
HSP90AA1	Heat shock protein HSP 90-alpha		0.17713	0.665074	-1.19353	-2.28711	22.398	23.5916	4.66948	3.66936	26.7618	21.9447	24.6947	26.5461	18.0105	27.175	22.3515	18.9931	26.8305	16.6401						23	13	13	33.3	18.2	18.2	84.659	0	201.18	772680000	82	16	4	9	21	2	16	6	0	20	3	9	1	4
PFKP	ATP-dependent 6-phosphofructokinase, platelet type		0.16829	0.678751	-1.21566	-2.32246	22.2829	23.4985	5.34201	3.38833	23.0867	22.0235	21.3546	29.4419	21.586	26.0055	21.71	17.3311	29.2591	17.1085						20	20	18	30.6	30.6	27	85.595	0	323.31	4214900000	121	5	2	2	19	1	9	1	0	20	0	5	2	2
ETFA	Electron transfer flavoprotein subunit alpha, mitochondrial		0.215771	0.608455	-1.22298	-2.33428	20.8919	22.1149	3.9742	3.24352	25.3148	22.0433	20.133	25.2331	17.8504	25.3518	18.1213	18.6044	25.0768	17.3053						9	9	9	41.7	41.7	41.7	35.079	0	101.19	321100000	32	5	3	1	6	0	5	0	0	8	0	5	3	1
LRPPRC	Leucine-rich PPR motif-containing protein, mitochondrial		0.193961	0.639792	-1.23503	-2.35386	21.6122	22.8472	4.59784	3.3329	26.4164	21.6439	21.5991	26.0342	18.5424	26.8461	18.7226	19.1997	26.2827	17.0097						23	23	23	21.2	21.2	21.2	157.9	0	231.35	575880000	86	15	1	2	18	0	19	0	0	19	0	15	1	2
PGK1	Phosphoglycerate kinase 1		0.219811	0.602822	-1.25342	-2.38406	20.3968	21.6502	4.03066	3.24497	19.898	17.7119	21.5567	26.3865	22.6979	21.4333	18.5466	18.3732	26.9324	16.6983						10	10	10	33.1	33.1	33.1	44.614	0	168.85	611460000	35	1	0	2	9	1	1	0	0	9	0	1	0	2
NUFIP2	Nuclear fragile X mental retardation-interacting protein 2		0.275854	0.529841	-1.2557	-2.38783	23.8282	25.0839	3.32564	2.68785	23.7017	27.4858	28.2835	21.9544	23.9944	19.9983	28.3472	25.906	21.7359	23.1538						14	14	14	34.2	34.2	34.2	76.12	0	190.34	607990000	75	3	13	14	1	3	0	13	3	1	2	3	13	14
FBL	rRNA 2-O-methyltransferase fibrillarin		0.446593	0.357608	-1.25874	-2.39287	20.7433	22.002	1.83749	2.22231	23.3624	23.0717	23.1819	22.3008	18.0933	22.2198	21.8201	18.7601	22.2004	18.716						4	4	3	16.8	16.8	12.1	33.784	0	28.18	62960000	22	4	3	2	3	0	3	1	0	3	0	4	3	2
SLC16A3	Monocarboxylate transporter 4		0.243255	0.571144	-1.26268	-2.39941	20.1419	21.4045	3.68601	3.04532	23.2378	16.6317	20.7143	24.6142	21.8248	23.5877	17.4465	18.0744	24.6776	16.9231						6	6	6	15.5	15.5	15.5	49.469	0	40.724	127370000	18	2	0	1	6	1	3	0	0	4	0	2	0	1
HNRNPU	Heterogeneous nuclear ribonucleoprotein U		0.655832	0.220886	-1.27695	-2.42326	25.2447	26.5216	1.85412	1.08939	28.189	25.6818	25.9899	27.0576	25.6899	27.2207	25.3931	23.4796	26.8877	23.2423						14	14	14	22.8	22.8	22.8	90.583	0	253.57	1319500000	98	11	5	6	12	4	8	3	1	13	2	11	5	6
BAG2	BAG family molecular chaperone regulator 2		0.571331	0.26833	-1.28236	-2.43237	23.2802	24.5626	2.22655	0.923686	25.3214	24.6836	25.4014	24.2695	23.1368	25.6105	23.6227	19.5977	24.1104	23.4596						6	6	6	30.8	30.8	30.8	23.772	0	117.19	276230000	36	5	3	5	3	1	5	1	0	3	1	5	3	5
HNRNPA2B1	Heterogeneous nuclear ribonucleoproteins A2/B1		0.52637	0.297598	-1.28245	-2.43251	30.3286	31.6111	1.42395	2.14428	29.5484	33.1571	33.829	29.1203	32.4006	28.6851	31.0968	31.593	28.8801	31.3881						16	15	15	51.6	51.6	51.6	37.429	0	323.31	31131000000	581	11	15	12	14	13	12	10	14	14	12	11	15	12
COPE	Coatomer subunit epsilon		0.270323	0.536632	-1.29567	-2.45491	21.1182	22.4139	3.85338	2.3005	24.521	22.4151	23.5901	23.0022	18.5409	25.6744	22.2165	17.1192	23.458	17.1229						6	6	6	32.6	32.6	32.6	36.923	0	60.184	142920000	20	4	1	2	2	0	6	1	0	2	0	4	1	2
RAI14	Ankycorbin		0.221303	0.600755	-1.30733	-2.47483	21.9064	23.2137	4.17272	3.37368	24.6881	25.1572	25.4178	23.478	17.3274	24.8374	26.3468	18.0745	23.3295	16.9435						16	16	16	21	21	21	110.04	0	151.33	216500000	52	8	10	10	3	0	6	13	0	3	0	8	10	10
HSPD1	60 kDa heat shock protein, mitochondrial		0.27034	0.536611	-1.31182	-2.48255	24.6869	25.9987	3.90927	2.31551	29.4951	25.8361	24.2751	26.7633	23.6239	29.6703	24.4279	20.8255	27.4914	21.0192						21	21	21	51.8	51.8	51.8	61.054	0	323.31	2344700000	166	18	7	4	16	4	18	3	1	16	1	18	7	4
ACSL4	Long-chain-fatty-acid--CoA ligase 4		0.204574	0.624348	-1.32279	-2.50149	21.292	22.6148	4.64048	3.49378	23.8603	21.6965	20.7115	27.9617	18.8439	23.8196	22.8521	16.8427	26.8326	16.1132						15	15	13	29.1	29.1	25	79.187	0	251.39	1204400000	55	1	2	1	15	0	1	1	0	13	0	1	2	1
TARS	Threonine--tRNA ligase, cytoplasmic		0.222705	0.598818	-1.33102	-2.51581	22.7175	24.0485	4.43855	3.13446	26.873	24.5144	23.1071	26.5795	19.1687	27.3478	22.0115	21.5499	26.4235	16.2548						14	14	14	21.7	21.7	21.7	83.434	0	123.46	766630000	74	11	4	3	13	0	12	1	1	12	0	11	4	3
NME1;NME2	Nucleoside diphosphate kinase A		0.320736	0.47782	-1.33283	-2.51897	21.8565	23.1894	3.61318	1.72217	24.2165	21.3561	21.5684	25.371	23.4349	23.813	18.4165	17.6215	25.7816	23.6501						4	4	1	33.6	33.6	9.2	17.149	0	49.774	257160000	25	1	1	1	4	1	1	0	0	3	1	1	1	1
CAPRIN1	Caprin-1		0.197358	0.634807	-1.33533	-2.52333	25.7607	27.096	4.7117	3.79244	21.5622	30.4122	30.8858	25.9154	26.7045	19.1915	30.4701	30.1937	24.9775	23.9706						13	13	13	30.3	30.3	30.3	78.365	0	254.6	4765000000	209	1	12	10	8	7	0	9	10	5	2	1	12	10
TUBB4B	Tubulin beta-4B chain		0.246501	0.56689	-1.33814	-2.52824	24.899	26.2372	4.4414	2.31896	26.8909	24.3223	24.692	29.9952	25.2855	27.1551	24.7631	17.9317	29.9211	24.7242						15	5	1	46.3	19.3	2.7	49.83	0	108.07	7938700000	109	11	9	9	15	11	13	8	5	15	10	3	3	3
ACADM	Medium-chain specific acyl-CoA dehydrogenase, mitochondrial		0.22225	0.599445	-1.34193	-2.53491	22.2342	23.5761	4.22069	3.50749	25.9321	24.1283	24.1674	26.1206	17.5321	26.2186	24.1746	17.7995	25.4159	17.5623						7	7	7	18.1	18.1	18.1	50.27	0	117.19	551300000	41	6	3	3	6	0	6	2	0	6	0	6	3	3
ATP5A1	ATP synthase subunit alpha, mitochondrial		0.273685	0.532494	-1.35849	-2.56416	24.085	25.4435	4.37446	1.59689	26.0774	23.6194	24.969	27.8347	24.7169	26.34	24.9864	16.6288	27.9388	24.5312						16	16	16	37.3	37.3	37.3	59.75	0	323.31	1807000000	83	8	3	7	16	3	9	4	0	15	3	8	3	7
APOBEC3B	DNA dC->dU-editing enzyme APOBEC-3B		0.340093	0.456991	-1.35853	-2.56424	22.8795	24.238	2.59583	2.89307	24.1472	26.443	26.3584	19.3687	24.8729	22.7441	24.4051	26.1735	19.3571	21.7177						8	8	5	20.4	20.4	13.5	57.208	0	110.8	167240000	33	2	6	7	0	3	2	2	3	0	1	2	6	7
TALDO1	Transaldolase		0.279872	0.524962	-1.37409	-2.59205	20.2952	21.6693	3.75193	2.70059	23.6957	20.6398	22.134	24.309	17.5678	24.1761	18.2885	18.7544	24.2992	15.9577						7	7	7	19.6	19.6	19.6	37.54	0	46.3	129370000	27	3	1	2	6	0	5	0	0	4	0	3	1	2
UBA1	Ubiquitin-like modifier-activating enzyme 1		0.25648	0.554013	-1.3758	-2.59512	25.1418	26.5176	4.45088	2.23663	28.2739	24.7934	24.7169	29.5404	25.2636	28.8033	24.4288	18.1791	29.2453	25.0526						26	26	26	35.4	35.4	35.4	117.85	0	323.31	4774000000	174	18	7	6	25	7	19	4	0	23	6	18	7	6
TPM2			0.434951	0.367324	-1.3862	-2.61388	24.0527	25.4389	3.2062	0.49466	24.7868	25.7533	25.0481	25.6678	25.9385	24.6786	26.0024	18.3838	25.5484	25.6503						10	2	2	31.3	11.6	11.6	32.814	0	61.368	561470000	17	7	9	7	8	8	7	7	4	8	9	1	2	2
RPL22	60S ribosomal protein L22		0.402995	0.395371	-1.38655	-2.61453	22.8205	24.2071	3.20629	1.2799	26.3048	23.5193	24.2133	24.0803	22.9175	24.4285	25.0312	17.1795	24.0209	23.4424						2	2	2	51.1	51.1	51.1	5.0827	0.0011587	15.335	271810000	19	2	2	2	2	2	2	2	0	2	2	2	2	2
RPS3	40S ribosomal protein S3		0.364703	0.431814	-1.39602	-2.63175	23.3812	24.7772	3.01567	2.26448	24.9635	24.5717	26.4367	26.8149	21.0991	24.807	25.1259	19.5029	26.5642	20.9059						11	11	11	55.6	55.6	55.6	26.688	0	99.545	912090000	81	7	4	6	11	1	6	3	0	11	1	7	4	6
CMTR1	Cap-specific mRNA (nucleoside-2-O-)-methyltransferase 1		0.659932	0.21881	-1.397	-2.63353	18.7547	20.1517	1.64469	1.66592	19.8138	21.4725	20.7031	21.3544	17.4146	19.6399	16.9828	17.4279	21.0205	18.7023						3	3	3	4.2	4.2	4.2	95.32	0.00061538	18.252	10457000	7	2	2	1	1	0	0	0	0	1	0	2	2	1
GANAB	Neutral alpha-glucosidase AB		0.227363	0.592429	-1.40157	-2.64189	24.8291	26.2307	4.99638	2.57608	28.062	25.2972	22.402	28.9935	26.3988	28.2784	16.7231	23.4215	28.831	26.8917						27	27	6	31.6	31.6	8.3	106.87	0	323.31	3092600000	186	14	6	2	26	7	15	0	2	25	9	14	6	2
EFTUD2	116 kDa U5 small nuclear ribonucleoprotein component		0.545255	0.284935	-1.41169	-2.66048	26.1448	27.5565	2.4442	1.27029	29.0114	26.7512	26.1394	27.1075	28.7729	28.2852	24.0724	23.115	26.7728	28.4786						28	28	27	39.9	39.9	38.9	109.43	0	323.31	1972300000	268	27	14	12	21	21	23	4	2	21	21	27	14	12
THRAP3	Thyroid hormone receptor-associated protein 3		0.414385	0.385137	-1.41229	-2.66159	19.4551	20.8674	2.34043	2.51784	24.576	21.3201	21.1946	19.4035	17.8426	22.3861	20.8397	18.6973	19.1759	16.1763						4	4	4	7	7	7	108.66	0	58.494	25882000	13	4	1	1	1	0	2	1	0	0	0	4	1	1
CPS1	Carbamoyl-phosphate synthase [ammonia], mitochondrial		0.2227	0.598825	-1.42266	-2.6808	24.4828	25.9055	4.92151	3.08403	29.4915	23.5606	24.5343	28.9537	22.9875	29.2803	24.4542	17.7192	29.095	21.8656						40	40	39	37.5	37.5	36.9	164.94	0	323.31	4153900000	245	33	4	8	33	1	32	5	0	31	1	33	4	8
RPLP1	60S acidic ribosomal protein P1		0.358423	0.438103	-1.42421	-2.68368	26.1952	27.6195	3.83826	0.705703	28.6119	27.6764	27.9121	27.0429	26.854	28.3789	26.9333	28.8884	19.4763	27.2994						2	1	1	28.9	14	14	11.514	0.0040891	7.7882	1091400000	15	2	2	2	2	2	2	2	1	1	2	1	1	1
SNRNP200	U5 small nuclear ribonucleoprotein 200 kDa helicase		0.244054	0.570093	-1.42503	-2.68519	24.199	25.6241	3.81006	3.79985	28.6664	26.6784	27.2173	26.5648	18.9935	28.0588	25.1759	23.3424	26.3054	18.1127						56	56	56	33	33	33	244.5	0	323.31	1272000000	200	43	18	26	26	0	32	7	2	18	0	43	18	26
UPF1	Regulator of nonsense transcripts 1		0.561494	0.274477	-1.43939	-2.71206	27.9963	29.4356	2.47226	1.18945	28.9906	31.0054	30.2475	27.9863	28.9484	27.4331	29.9962	30.6778	27.4305	24.4437						35	35	35	37.5	37.5	37.5	124.34	0	323.31	4928400000	424	26	34	31	27	19	16	24	24	24	2	26	34	31
SKP1	S-phase kinase-associated protein 1		0.556755	0.277488	-1.4394	-2.71208	21.7869	23.2263	2.7417	0.335735	23.0081	22.7576	23.3539	23.4324	23.5796	22.7729	23.0983	16.892	23.23	22.9414						2	2	2	15.3	15.3	15.3	18.72	0.00062814	19.116	108880000	16	2	2	2	1	2	2	1	0	2	2	2	2	2
MRPL19	39S ribosomal protein L19, mitochondrial		0.517114	0.304009	-1.4395	-2.71226	19.0223	20.4618	1.79575	2.31598	23.1853	19.3232	17.1165	21.3319	21.3521	20.6453	18.4997	17.4511	21.1829	17.3327						3	3	3	6.5	6.5	6.5	33.535	0.00061958	18.522	16505000	8	3	1	0	1	1	1	0	0	1	0	3	1	0
WDR77	Methylosome protein 50		0.336488	0.4608	-1.44047	-2.7141	20.058	21.4985	3.38772	2.41044	23.1173	22.7207	21.7788	22.6001	17.2754	22.8878	22.2997	16.0138	22.372	16.7168						3	3	3	15.5	15.5	15.5	30.987	0	39.399	54775000	11	1	2	1	2	0	2	1	0	2	0	1	2	1
DYNC1I2	Cytoplasmic dynein 1 intermediate chain 2		0.325213	0.472919	-1.44449	-2.72166	21.6091	23.0536	3.95052	1.66853	21.8858	22.1906	22.2706	25.9531	22.9681	23.3427	17.9642	16.8937	25.9079	23.9372						10	10	10	25.7	25.7	25.7	71.456	0	205.68	346870000	34	1	1	1	8	2	3	0	0	7	4	1	1	1
MCM3	DNA replication licensing factor MCM3		0.257644	0.552531	-1.45789	-2.74707	22.4947	23.9526	4.54567	2.64332	27.2575	22.7338	21.6856	26.3218	21.7643	27.8567	20.9195	20.623	26.3373	16.737						21	21	21	37.5	37.5	37.5	90.98	0	294.56	798750000	80	15	3	2	14	2	17	2	1	13	0	15	3	2
AIFM1	Apoptosis-inducing factor 1, mitochondrial		0.292014	0.510488	-1.46999	-2.77019	20.8334	22.3034	3.57907	3.15745	24.889	23.9732	23.4896	22.2462	16.9188	25.0591	22.1202	18.4296	22.5283	16.0297						7	7	7	15.8	15.8	15.8	66.9	0	60.868	126510000	21	5	3	3	3	0	4	2	0	2	0	5	3	3
ARPC4-TTLL3;ARPC4	Actin-related protein 2/3 complex subunit 4		0.405112	0.393448	-1.4761	-2.78197	21.0649	22.541	3.18798	1.79717	23.3888	19.5946	22.0775	23.9278	23.7164	23.0308	17.0516	18.1678	23.7165	23.3578						4	4	4	21	21	21	21.058	0	26.32	120160000	18	3	0	1	3	2	2	0	0	4	3	3	0	1
CSNK2A2	Casein kinase II subunit alpha		0.286547	0.516955	-1.47858	-2.78675	24.4591	25.9376	4.1693	2.53042	28.8309	26.6606	22.0882	27.0221	25.0865	29.8489	23.2481	19.0951	27.2358	22.8674						13	13	13	48.6	48.6	48.6	41.213	0	276.06	2027500000	121	13	7	3	11	4	13	2	0	11	1	13	7	3
VIM	Vimentin		0.354142	0.442444	-1.47916	-2.78786	26.8064	28.2856	3.57334	1.99671	28.5719	26.3817	26.7615	31.4349	28.2779	28.6405	24.829	21.9176	31.225	27.4199						29	26	26	62	58.6	58.6	53.651	0	323.31	17683000000	327	18	11	10	29	15	18	5	1	28	12	18	11	10
MPRIP	Myosin phosphatase Rho-interacting protein		0.36189	0.43462	-1.4884	-2.80577	22.8813	24.3697	3.60521	1.83732	25.1916	25.5229	25.3937	24.5953	21.1451	25.4522	26.3545	17.7733	24.2554	20.5711						27	27	27	40.7	40.7	40.7	116.53	0	274.19	366500000	98	11	15	12	15	1	11	10	0	13	1	11	15	12
FDPS	Farnesyl pyrophosphate synthase		0.218828	0.604188	-1.51453	-2.85706	22.1929	23.7075	4.93604	3.87693	25.6145	22.1514	18.515	28.9015	23.355	25.7381	16.9185	18.7669	28.7734	20.7678						6	6	6	16	16	16	48.275	0	118.83	2877800000	56	4	1	0	6	1	3	0	0	6	1	4	1	0
MAGEB2	Melanoma-associated antigen B2		0.431166	0.370539	-1.51674	-2.86143	20.9007	22.4174	3.0689	1.83343	23.2736	21.7993	24.3169	23.143	19.5545	22.4005	23.538	17.0772	23.3707	18.1172						3	3	3	14.4	14.4	14.4	35.277	0	69.895	114370000	18	2	2	2	3	0	1	2	0	2	0	2	2	2
G6PD	Glucose-6-phosphate 1-dehydrogenase		0.255986	0.554644	-1.51921	-2.86634	22.0406	23.5598	4.6153	3.00885	23.7453	22.6667	22.4074	28.5099	20.4697	23.9335	22.3324	18.8403	28.4973	16.5995						17	17	17	39.4	39.4	39.4	59.256	0	228.94	1977400000	75	5	2	2	16	1	5	2	0	14	0	5	2	2
EIF3I	Eukaryotic translation initiation factor 3 subunit I		0.254364	0.556719	-1.5198	-2.86751	20.7108	22.2306	4.54297	3.17288	24.0249	21.3281	20.0701	26.7868	18.943	24.8846	17.0934	17.4026	26.4063	17.7671						10	10	10	43.1	43.1	43.1	36.501	0	127.43	549130000	40	3	1	1	10	0	4	0	0	10	0	3	1	1
NOP10	H/ACA ribonucleoprotein complex subunit 3		0.337605	0.459615	-1.52295	-2.87377	20.456	21.979	3.74817	2.2735	24.6737	22.263	21.8698	22.6895	18.399	24.9227	16.7053	21.9581	22.3017	16.3924						2	2	2	32.8	32.8	32.8	7.7059	0	30.803	98711000	13	2	1	1	1	0	1	0	1	1	0	2	1	1
LARS	Leucine--tRNA ligase, cytoplasmic		0.231644	0.586618	-1.5274	-2.88266	22.6458	24.1732	4.93719	3.46083	26.3556	20.2114	23.0733	28.9367	22.2891	26.9392	21.5002	18.4943	28.6258	17.6696						25	25	25	30.8	30.8	30.8	134.46	0	323.31	2966500000	118	11	0	3	25	1	14	1	0	22	0	11	0	3
EIF5B	Eukaryotic translation initiation factor 5B		0.293277	0.509006	-1.54129	-2.91056	22.4961	24.0374	3.35966	3.68453	26.6765	25.7891	26.4685	23.3732	17.8796	25.7829	23.7872	21.7085	24.1277	17.0742						16	16	16	17.4	17.4	17.4	138.68	0	161.75	342360000	73	13	11	13	4	0	9	2	1	7	0	13	11	13
SRSF6	Serine/arginine-rich splicing factor 6		0.624869	0.237209	-1.54594	-2.91995	24.3879	25.9339	1.72615	2.08353	28.9367	24.8002	26.0233	23.352	26.557	25.9898	25.3199	24.7714	21.5007	24.3578						8	8	6	21.2	21.2	15.1	39.586	0	69.244	582680000	47	8	2	3	3	3	4	3	1	1	1	8	2	3
RPS8	40S ribosomal protein S8		0.383902	0.41314	-1.5644	-2.95754	22.8627	24.4271	3.56374	1.92902	26.8516	21.9128	24.1737	25.7304	23.467	25.1142	24.2647	17.0234	25.8634	22.0479						5	5	5	31.4	31.4	31.4	21.879	0	80.08	503920000	34	5	1	4	4	2	4	2	0	5	1	5	1	4
DNM2	Dynamin-2		0.285167	0.518601	-1.576	-2.98142	20.7675	22.3435	4.3546	2.87756	23.147	20.9856	21.6269	26.8073	19.151	24.1696	16.8506	17.9434	26.6432	18.2309						20	20	14	28.6	28.6	22.4	98.063	0	208.59	597390000	55	3	1	1	16	0	5	0	0	17	0	3	1	1
NACA	Nascent polypeptide-associated complex subunit alpha;Nascent polypeptide-associated complex subunit alpha, muscle-specific form		0.872993	0.13397	-1.59391	-3.01865	19.8663	21.4602	1.97632	0.81393	22.4344	21.0298	20.591	22.2176	21.0282	22.0979	16.9395	19.1683	20.0064	21.1195						2	2	2	40.8	40.8	40.8	7.813	0.00069493	22.857	33181000	8	1	1	1	1	1	2	0	0	0	1	1	1	1
RBM39	RNA-binding protein 39		0.495204	0.319739	-1.59656	-3.02422	22.4704	24.0669	3.21168	1.00514	25.7272	23.0155	23.6794	23.9083	24.0044	24.3618	22.9335	16.8555	23.5412	24.6599						7	7	7	17	17	17	59.379	0	79.182	175900000	37	7	3	4	5	2	5	2	0	4	2	7	3	4
TUFM	Elongation factor Tu, mitochondrial		0.254494	0.556553	-1.59691	-3.02496	22.7039	24.3008	4.63221	3.52339	27.0144	24.6926	24.9739	26.5679	18.2553	27.0945	24.3492	16.6314	26.3944	19.05						16	16	16	42.5	42.5	42.5	49.541	0	191.45	878730000	93	12	6	6	13	0	14	3	0	13	0	12	6	6
EIF2S3;EIF2S3L	Eukaryotic translation initiation factor 2 subunit 3;Putative eukaryotic translation initiation factor 2 subunit 3-like protein		0.401411	0.396815	-1.60268	-3.03707	22.8593	24.4619	3.56425	1.82269	25.7508	25.2233	25.4299	24.6196	21.2861	25.2235	24.8901	22.7244	24.7296	16.7286						6	6	6	19.5	19.5	19.5	51.109	0	108.63	309390000	55	5	4	4	6	1	5	3	1	6	0	5	4	4
RPL27	60S ribosomal protein L27		0.499409	0.316659	-1.61302	-3.05893	24.0028	25.6158	3.27783	0.812316	26.683	26.3033	24.9969	25.0498	25.0462	24.8432	26.0225	25.9825	24.9416	18.2243						4	4	4	36	36	36	15.798	0	40.836	460660000	48	4	4	4	3	3	4	2	2	3	0	4	4	4
SLC3A2	4F2 cell-surface antigen heavy chain		0.325376	0.472742	-1.63401	-3.10374	23.8642	25.4982	4.36841	2.10484	28.1075	23.8017	23.5955	27.394	24.5923	28.8209	21.356	18.0684	27.3097	23.766						18	18	18	35.2	35.2	35.2	64.872	0	323.31	1493900000	91	12	5	4	12	4	16	1	0	12	2	12	5	4
PRKAR2A	cAMP-dependent protein kinase type II-alpha regulatory subunit		0.432557	0.369355	-1.65305	-3.14497	21.1482	22.8013	3.28717	2.07252	23.1658	23.9211	24.1773	23.5859	19.1563	23.9164	17.4144	22.5973	24.0211	17.7919						8	8	8	30.2	30.2	30.2	45.518	0	173.53	155900000	36	4	5	4	5	0	5	0	1	8	0	4	5	4
PDIA3	Protein disulfide-isomerase A3		0.403319	0.395076	-1.6533	-3.14553	22.9224	24.5757	4.00523	0.938821	25.6404	23.1761	24.485	25.1973	24.3799	25.9924	23.0658	16.1132	25.6927	23.7482						13	13	11	34.1	34.1	29.9	56.782	0	216.06	420890000	53	9	2	5	7	2	9	1	0	10	2	9	2	5
PRPF8	Pre-mRNA-processing-splicing factor 8		0.344339	0.452544	-1.65853	-3.15695	20.8301	22.4887	2.63905	3.88549	27.29	23.1028	19.8839	24.7043	17.4623	22.9012	19.282	20.3751	24.0337	17.5587						29	29	29	15.7	15.7	15.7	273.6	0	235.25	263950000	59	26	5	1	10	0	6	0	1	5	0	26	5	1
RPS20	40S ribosomal protein S20		0.453728	0.351781	-1.66494	-3.171	20.4157	22.0806	2.45489	2.85538	22.5526	22.3957	24.1859	24.075	17.1938	22.1564	18.7185	18.7743	23.8815	18.5477						2	2	2	19.3	19.3	19.3	13.373	0.00059418	16.728	152630000	21	2	2	2	2	0	2	0	0	2	0	2	2	2
HSP90AB1	Heat shock protein HSP 90-beta		0.30467	0.495827	-1.67108	-3.18452	24.9784	26.6494	4.81868	2.05132	29.0243	24.9222	26.3948	28.4612	24.4447	29.2381	25.0445	17.1556	28.6529	24.8007						23	23	11	37.4	37.4	19.1	83.263	0	323.31	3558500000	166	17	6	11	19	3	18	5	0	19	5	17	6	11
APRT	Adenine phosphoribosyltransferase		0.293169	0.509133	-1.67322	-3.18926	20.9366	22.6098	4.39661	3.1606	23.8468	22.0124	22.1646	26.863	18.1621	24.5855	18.5627	18.8166	26.532	16.186						5	5	5	42.6	42.6	42.6	16.323	0	83.104	655490000	31	2	2	2	5	0	3	0	0	4	0	2	2	2
SSBP1	Single-stranded DNA-binding protein, mitochondrial		0.633286	0.232656	-1.68487	-3.21511	23.6443	25.3292	2.5591	1.40113	25.9872	26.9688	25.8337	23.4034	24.4528	25.5932	25.3114	19.2542	23.8797	24.1831						4	4	4	29.1	29.1	29.1	17.259	0	79.288	449940000	34	3	3	3	3	1	3	2	0	3	2	3	3	3
HNRNPK	Heterogeneous nuclear ribonucleoprotein K		0.565758	0.271796	-1.69128	-3.22943	24.1004	25.7916	3.00898	1.10136	26.5068	24.82	24.5875	25.8588	27.1852	25.8488	24.9218	18.8299	26.1784	24.7231						8	8	8	25.5	25.5	25.5	50.976	0	98.348	706810000	57	6	5	5	6	6	6	4	0	6	3	6	5	5
TPM1			0.518927	0.302742	-1.69266	-3.23253	22.423	24.1156	3.37088	0.667673	24.5277	23.6748	24.4547	23.1681	24.7529	24.2403	23.8091	16.4925	22.9685	24.6044						9	7	3	34.3	29.8	13.7	28.747	0	68.097	169850000	41	7	6	4	8	5	7	3	2	7	6	5	4	3
C7orf50	Uncharacterized protein C7orf50		0.630709	0.23404	-1.69627	-3.24062	19.6466	21.3429	2.37988	1.73787	22.3747	22.6004	22.5633	20.5331	18.6429	21.2969	22.9013	17.2342	18.8547	17.946						3	3	3	29.7	29.7	29.7	21.883	0	23.063	29449000	9	2	2	2	1	0	1	1	0	0	0	2	2	2
EIF4G1	Eukaryotic translation initiation factor 4 gamma 1		0.242859	0.571664	-1.70307	-3.25593	22.5586	24.2617	5.22816	3.79069	26.0209	23.8391	24.8024	28.4293	18.2167	26.1724	24.5974	17.2334	28.0388	16.7511						27	27	25	25.7	25.7	24.5	158.64	0	323.31	1993400000	116	8	3	7	26	0	10	3	0	22	0	8	3	7
PPP1CA	Serine/threonine-protein phosphatase PP1-alpha catalytic subunit;Serine/threonine-protein phosphatase		0.824931	0.149647	-1.71167	-3.2754	22.526	24.2377	2.0524	1.24684	23.5217	23.2359	25.4844	25.7054	23.2409	23.3597	21.0511	21.3128	25.7756	21.1307						7	7	4	23	23	10.9	37.512	0	59.018	378640000	41	3	3	7	6	2	2	1	1	6	1	3	3	7
PMVK	Phosphomevalonate kinase		0.346143	0.450668	-1.72202	-3.29899	20.548	22.27	3.89225	2.90339	23.9479	21.6247	21.8439	25.8475	18.0859	24.084	19.5782	16.746	25.1618	17.1699						7	7	7	37.5	37.5	37.5	21.995	0	131.05	341850000	27	3	1	2	7	0	3	0	0	6	0	3	1	2
SF3B3	Splicing factor 3B subunit 3		0.854075	0.139935	-1.72677	-3.30985	25.4578	27.1846	0.968108	2.14836	26.1943	30.2203	28.5315	24.8979	26.0789	24.7786	26.7946	25.9847	24.355	25.3762						27	27	27	29.3	29.3	29.3	135.58	0	323.31	1599500000	154	8	26	20	8	6	5	9	5	7	4	8	26	20
MYL9	Myosin regulatory light polypeptide 9		0.714097	0.193154	-1.74444	-3.35066	19.4768	21.2212	2.02403	1.85486	21.2215	23.2646	22.5906	20.4863	18.5432	19.6153	22.8264	17.9252	19.1663	17.8508						7	1	1	44.2	5.8	5.8	19.827	0.0048741	6.6398	15537000	6	5	7	6	7	5	5	5	4	6	5	1	1	1
PPP2CA;PPP2CB	Serine/threonine-protein phosphatase 2A catalytic subunit alpha isoform;Serine/threonine-protein phosphatase 2A catalytic subunit beta isoform;Serine/threonine-protein phosphatase		0.413272	0.386125	-1.75911	-3.3849	21.4628	23.222	4.12411	1.18564	23.0973	22.4595	22.1492	25.1905	23.2132	23.7722	17.3428	16.648	25.3201	24.2311						2	2	2	8.4	8.4	8.4	35.594	0	44.365	225160000	10	1	1	1	2	1	1	0	0	2	1	1	1	1
MTDH	Protein LYRIC		0.307078	0.493085	-1.76035	-3.38781	20.7797	22.54	4.07165	3.66908	27.7705	23.4147	22.885	20.8652	17.7649	25.4814	24.3554	16.6264	20.4011	17.0342						14	14	14	37.3	37.3	37.3	63.836	0	207.68	293910000	52	14	5	4	2	0	8	4	0	1	0	14	5	4
RPS12	40S ribosomal protein S12		0.925793	0.118634	-1.78413	-3.44412	24.4315	26.2156	1.3534	1.83807	25.7	27.5784	27.7097	23.2536	26.8364	24.0046	26.5376	24.723	22.8621	24.0302						3	3	3	30.3	30.3	30.3	14.515	0	69.335	693090000	80	3	3	3	2	3	3	3	1	1	3	3	3	3
EIF2S2	Eukaryotic translation initiation factor 2 subunit 2		0.377458	0.419317	-1.79527	-3.4708	21.8088	23.6041	3.90048	2.64933	25.507	24.694	24.6944	24.1837	18.9412	24.7384	25.1222	17.2244	24.0537	17.9053						4	4	4	17.1	17.1	17.1	38.388	0	59.895	257310000	29	4	4	4	4	0	4	4	0	4	0	4	4	4
CPSF7	Cleavage and polyadenylation specificity factor subunit 7		0.526728	0.297353	-1.80125	-3.48522	20.7354	22.5366	2.81681	2.26315	23.2426	23.997	24.7587	21.6249	19.0599	21.8338	22.8185	18.9023	23.3719	16.7503						5	5	5	26.5	26.5	26.5	24.387	0	40.408	96314000	19	4	5	4	1	0	1	2	0	2	0	4	5	4
MAP7	Ensconsin		0.351811	0.444825	-1.8192	-3.52885	21.9391	23.7583	3.76649	3.38158	23.3076	24.4763	26.1889	26.6209	18.1977	22.5294	24.015	19.38	26.6569	17.114						13	13	13	24.8	24.8	24.8	84.051	0	127.26	599620000	64	3	4	6	12	0	1	3	0	11	0	3	4	6
RPS19	40S ribosomal protein S19		0.364726	0.431791	-1.81978	-3.53028	20.6469	22.4667	3.80849	3.108	22.4197	24.0118	24.767	24.0132	17.122	19.6545	24.7701	17.6101	24.5247	16.6753						5	5	5	29	29	29	16.06	0	37.476	206410000	18	2	3	3	3	0	0	2	0	3	0	2	3	3
EIF4A3	Eukaryotic initiation factor 4A-III;Eukaryotic initiation factor 4A-III, N-terminally processed		0.344791	0.452073	-1.82757	-3.54939	20.6689	22.4965	3.99138	3.28617	24.4507	20.7548	17.9313	26.4091	22.9365	23.594	17.6072	17.4829	26.2112	18.4492						16	15	15	50.1	47.9	47.9	46.871	0	171.66	481800000	50	6	1	0	13	2	5	0	0	14	0	5	1	0
POLR2E	DNA-directed RNA polymerases I, II, and III subunit RPABC1		0.797245	0.159498	-1.8347	-3.56698	20.197	22.0317	2.25967	1.37487	22.1861	22.6396	22.7359	22.9715	19.6257	18.9142	22.5422	18.6505	22.7597	18.1186						2	2	2	14.1	14.1	14.1	21.459	0	32.633	66388000	9	2	2	2	1	0	0	1	0	1	0	2	2	2
RPS2	40S ribosomal protein S2		0.40095	0.397237	-1.84484	-3.59214	21.324	23.1689	3.60877	2.87255	24.8004	23.6299	23.3257	25.7576	18.3309	22.3953	22.8808	16.9467	25.929	18.4684						7	7	7	29	29	29	31.324	0	51.565	380430000	32	2	2	2	7	0	1	2	0	5	0	2	2	2
NHP2	H/ACA ribonucleoprotein complex subunit 2		0.46731	0.34095	-1.84552	-3.59381	24.3121	26.1576	3.6884	1.73444	28.7214	26.3159	26.6443	24.7117	24.3947	28.1527	25.389	24.922	24.9291	18.1676						2	2	2	22	22	22	15.017	0	99.146	868820000	40	2	2	2	2	1	2	2	1	2	0	2	2	2
TCEB1	Transcription elongation factor B polypeptide 1		1.11348	0.0770049	-1.85214	-3.61036	18.9081	20.7602	1.62271	1.2386	21.7443	21.7893	20.8648	20.6647	18.7381	21.6812	18.3703	18.454	18.6341	17.4008						1	1	1	18.5	18.5	18.5	6.968	0.0044971	6.7291	16522000	6	1	1	1	1	0	1	0	0	0	0	1	1	1
NUDT21	Cleavage and polyadenylation specificity factor subunit 5		0.588418	0.257978	-1.85366	-3.61417	23.2446	25.0983	3.12825	1.34074	25.9274	25.9055	26.1208	22.9717	24.5659	23.8194	25.1234	25.7609	23.6408	17.8785						7	7	7	34.8	34.8	34.8	26.227	0	67.415	199290000	50	6	5	6	1	3	3	4	3	2	0	6	5	6
CCT4	T-complex protein 1 subunit delta		0.30624	0.494038	-1.86255	-3.63649	24.0106	25.8731	5.26175	2.46917	26.7848	24.8648	23.8296	29.7781	24.1084	27.1048	24.4933	15.4468	29.2575	23.7505						16	16	16	36	36	36	57.924	0	323.31	4881200000	104	8	5	2	15	2	9	3	0	15	4	8	5	2
CCT2	T-complex protein 1 subunit beta		0.38091	0.415997	-1.87211	-3.66068	24.4018	26.2739	4.5366	1.79965	27.4774	25.8051	24.959	28.7308	24.3973	28.1242	24.5056	17.5055	28.7815	23.092						18	18	18	50.1	50.1	50.1	57.488	0	323.31	3315900000	133	13	8	6	16	4	15	4	0	17	3	13	8	6
TPM4			0.607069	0.247133	-1.87505	-3.66815	21.5434	23.4185	3.21335	0.975399	23.6256	23.3508	22.1729	23.0785	24.8645	23.7064	22.8914	18.2283	17.996	24.8949						2	1	1	49.2	27.1	27.1	6.8126	0.0011448	14.96	109290000	9	2	1	1	2	2	2	2	0	2	2	1	1	1
SNRPA1	U2 small nuclear ribonucleoprotein A		0.352865	0.443746	-1.89638	-3.72277	22.0697	23.9661	3.00963	4.31824	24.628	28.3904	26.1552	23.7429	16.9138	22.5839	25.1584	23.0471	22.5165	17.0426						9	9	9	42.7	42.7	42.7	28.415	0	163.73	494400000	44	4	9	6	3	0	2	3	1	2	0	4	9	6
KRT6B	Keratin, type II cytoskeletal 6B		0.237571	0.578668	-1.9086	-3.75445	24.7325	26.6411	7.15285	1.79155	28.699	27.7876	27.135	24.471	25.1128	27.2933	26.6137	17.2195	18.1011	34.4348						27	22	2	42.9	38.7	1.8	60.066	0	323.31	14276000000	186	9	7	4	8	4	8	4	0	5	25	7	6	4
HNRNPUL1	Heterogeneous nuclear ribonucleoprotein U-like protein 1		0.864646	0.13657	-1.92587	-3.79966	23.8429	25.7687	2.19803	1.39329	26.6274	26.9356	26.5146	25.1797	23.5863	25.5966	26.032	21.3762	24.5682	21.6413						10	10	10	18.1	18.1	18.1	95.737	0	111.3	540530000	82	10	8	7	6	2	6	6	1	7	1	10	8	7
DYNLRB1;DYNLRB2	Dynein light chain roadblock-type 1;Dynein light chain roadblock-type 2		0.798015	0.159215	-1.93422	-3.8217	20.2515	22.1857	2.72626	0.57575	22.7822	22.4016	21.3854	21.8035	22.5557	23.0457	18.1279	18.7138	17.9763	23.3935						3	3	3	38.5	38.5	38.5	10.921	0.00069396	22.849	44590000	10	1	2	1	1	1	2	0	0	0	3	1	2	1
SSRP1	FACT complex subunit SSRP1		0.426636	0.374425	-1.98524	-3.95929	20.2827	22.2679	3.87524	2.69342	26.531	20.9787	22.182	22.4059	19.242	25.8458	18.2043	17.5908	22.8222	16.9501						9	9	9	15.5	15.5	15.5	81.074	0	72.328	182520000	23	9	1	1	2	0	6	0	0	3	0	9	1	1
AP3D1	AP-3 complex subunit delta-1		0.990484	0.102215	-2.00211	-4.00587	19.6697	21.6718	1.54023	1.87451	24.5312	22.3866	21.1629	19.6861	20.5921	21.3616	21.0653	18.9991	19.2698	17.6525						8	8	8	9.2	9.2	9.2	130.16	0	51.794	32459000	15	8	3	1	1	0	2	1	0	0	0	8	3	1
CCT5	T-complex protein 1 subunit epsilon		0.282262	0.522081	-2.00941	-4.02618	20.2728	22.2822	5.57201	3.74242	24.171	21.9906	20.5418	27.3203	17.3874	25.6978	16.3458	16.9502	26.9571	15.4131						19	19	19	40.3	40.3	40.3	59.67	0	230.39	869210000	57	3	2	1	18	0	5	0	0	15	0	3	2	1
MOV10	Putative helicase MOV-10		1.09391	0.0805546	-2.01219	-4.03394	26.509	28.5212	1.77683	1.38043	29.2651	28.7481	27.9996	26.474	30.1194	26.2983	28.6328	27.7698	24.0714	25.7729						26	26	26	31.6	31.6	31.6	107.21	0	239.73	2057200000	204	22	19	17	16	21	11	12	8	5	8	22	19	17
FBLL1	rRNA/tRNA 2-O-methyltransferase fibrillarin-like protein 1		0.759423	0.174011	-2.02439	-4.06821	18.994	21.0184	2.03197	2.25268	22.8012	21.9226	21.6317	21.6574	17.0791	19.8011	18.3924	18.2585	21.9812	16.5368						2	1	1	7.8	3.3	3.3	34.675	0.0045323	6.7852	37394000	5	2	1	1	2	0	0	0	0	2	0	1	1	1
ABCF1	ATP-binding cassette sub-family F member 1		0.443671	0.360022	-2.0335	-4.09398	21.4802	23.5137	4.08899	2.28314	26.4571	21.506	22.3399	25.4701	21.7957	24.9076	18.418	22.6548	25.3575	16.0633						14	14	14	25.2	25.2	25.2	95.925	0	175.89	342740000	42	11	1	2	9	1	6	0	1	7	0	11	1	2
SRSF7	Serine/arginine-rich splicing factor 7		1.41289	0.0386466	-2.04656	-4.13118	25.1298	27.1763	1.21557	1.39716	29.1856	26.8099	26.5651	25.492	27.829	26.6751	25.0695	23.2847	25.1516	25.4679				+		4	4	3	32.1	32.1	21.9	15.763	0	27.336	1246000000	39	4	2	2	3	3	2	1	1	3	2	4	2	2
U2AF1;U2AF1L4	Splicing factor U2AF 35 kDa subunit;Splicing factor U2AF 26 kDa subunit		0.827763	0.148675	-2.05885	-4.16655	21.3437	23.4026	2.72761	0.926429	24.1992	22.4103	23.3629	22.5755	24.4648	22.8293	22.5293	16.512	22.9073	21.9406						2	2	2	12.5	12.5	12.5	27.872	0.00060205	17.18	99159000	13	2	1	1	2	1	2	1	0	2	1	2	1	1
NHP2L1	NHP2-like protein 1;NHP2-like protein 1, N-terminally processed		0.988979	0.10257	-2.06645	-4.18855	20.3558	22.4223	2.14537	1.29739	23.9321	23.0241	22.8992	21.6345	20.6214	22.5574	21.9035	18.5305	21.1238	17.6639						2	2	2	15.2	15.2	15.2	14.627	0.0011377	14.704	56102000	11	2	1	1	2	1	1	1	0	1	0	2	1	1
ESYT1	Extended synaptotagmin-1		0.436208	0.366262	-2.08078	-4.23035	20.6142	22.695	3.86068	2.9493	24.8734	23.8186	22.1504	24.8296	17.8029	24.9514	17.251	17.934	24.6968	18.238						14	14	14	18.5	18.5	18.5	122.85	0	169.69	248270000	39	6	6	2	10	0	9	0	0	8	0	6	6	2
ATRIP	ATR-interacting protein		0.269368	0.537814	-2.09255	-4.26503	22.5348	24.6274	5.69589	4.51714	27.5548	25.2867	22.6555	29.6261	18.0139	23.6479	25.7431	17.035	29.7308	16.5173						2	2	2	2.8	2.8	2.8	85.837	0.001993	11.688	4267600000	17	1	1	1	1	0	1	1	0	2	0	1	1	1
DYNC1H1	Cytoplasmic dynein 1 heavy chain 1		0.277985	0.527248	-2.12983	-4.37667	22.1152	24.2451	5.92664	4.09902	26.3549	22.1303	22.9628	30.1713	19.6061	27.0029	18.4188	18.2097	29.9535	16.9913						121	121	121	33.9	33.9	33.9	532.4	0	323.31	6562200000	404	19	2	4	114	0	28	0	0	101	0	19	2	4
STRAP	Serine-threonine kinase receptor-associated protein		1.10347	0.0788002	-2.15633	-4.4578	28.4217	30.578	1.75483	1.62874	30.8621	32.2851	30.5593	27.9079	31.2757	29.5485	28.0286	27.6953	26.1414	30.6946						13	13	13	49.7	49.7	49.7	38.438	0	221.51	11332000000	299	13	13	13	12	12	11	5	7	8	13	13	13	13
ARCN1	Coatomer subunit delta		0.465715	0.342204	-2.1564	-4.45802	20.303	22.4594	4.06668	2.50368	24.4279	21.6243	23.8235	23.9964	18.4248	25.4048	17.6206	18.424	23.8571	16.2084						5	5	5	9.6	9.6	9.6	61.626	0	37.99	148710000	19	4	1	2	2	0	5	0	0	3	0	4	1	2
HNRNPC	Heterogeneous nuclear ribonucleoproteins C1/C2		0.80091	0.158157	-2.19151	-4.56785	22.6344	24.8259	2.73004	1.5673	25.3481	23.6537	22.8972	25.3623	26.8683	23.3312	23.0118	17.9464	25.0233	23.8594						7	7	7	27.2	27.2	27.2	31.948	0	76.839	343460000	47	5	3	3	6	6	2	2	0	4	2	5	3	3
GAR1	H/ACA ribonucleoprotein complex subunit 1		0.582896	0.261278	-2.21745	-4.65071	23.3115	25.529	3.77418	1.60721	27.7157	25.8136	26.1928	23.7227	24.2001	26.8472	24.563	24.2716	24.0068	16.8691						5	5	5	20.7	20.7	20.7	22.348	0	35.834	539990000	31	4	2	2	2	2	3	2	1	3	0	4	2	2
DNAJA2	DnaJ homolog subfamily A member 2		0.392391	0.405143	-2.24243	-4.73192	21.828	24.0704	4.49921	3.5092	26.3897	25.7544	24.9308	25.4119	17.8653	26.7846	23.2921	18.3122	24.7161	16.035						6	6	6	27.9	27.9	27.9	45.745	0	133.23	484040000	34	4	5	5	4	0	6	1	0	3	0	4	5	5
RPL10A	60S ribosomal protein L10a		0.572723	0.267471	-2.27012	-4.82362	23.6667	25.9368	4.20411	0.681666	26.283	26.6938	26.2727	25.3107	25.1238	25.7516	25.2109	25.9362	25.2682	16.1666						5	5	5	22.1	22.1	22.1	24.831	0	41.839	484540000	66	5	5	5	5	2	4	4	2	5	0	5	5	5
BLVRA	Biliverdin reductase A		0.494377	0.320349	-2.27345	-4.83477	19.7937	22.0672	4.06429	2.55091	23.7585	21.9052	21.8302	24.7565	18.0856	23.9473	16.3683	16.8226	24.5031	17.3275						6	6	6	18.9	18.9	18.9	33.428	0	44.622	193500000	17	2	2	1	6	0	3	0	0	4	0	2	2	1
YBX1	Nuclease-sensitive element-binding protein 1		1.91761	0.012089	-2.28021	-4.85749	27.4407	29.7209	0.771202	1.37833	29.809	29.4964	29.23	28.1501	31.9192	27.2203	27.4882	27.5446	26.3994	28.5511				+		16	16	12	65.7	65.7	53.4	35.924	0	323.31	5389300000	301	13	13	11	14	14	9	4	5	10	11	13	13	11
LARP4	La-related protein 4		1.42448	0.0376283	-2.29055	-4.89241	19.2187	21.5093	1.86304	0.875393	21.0475	20.9101	21.8233	22.9112	20.8542	18.6398	18.4737	19.1927	22.3515	17.4358				+		3	3	3	6.4	6.4	6.4	80.595	0	29.136	59243000	9	1	1	1	2	1	0	0	0	3	0	1	1	1
PFN1	Profilin-1		0.563867	0.272982	-2.29762	-4.91645	19.6378	21.9354	3.39684	2.74065	23.2363	17.0429	22.859	23.3084	23.2305	22.9474	17.4457	16.4124	23.6726	17.7109						3	3	3	31.4	31.4	31.4	15.054	0	29.661	105800000	12	1	0	1	3	2	1	0	0	2	0	1	0	1
ACTA1;ACTC1;ACTA2;ACTG2	Actin, alpha skeletal muscle;Actin, alpha cardiac muscle 1;Actin, aortic smooth muscle;Actin, gamma-enteric smooth muscle		0.369655	0.426918	-2.2999	-4.92424	25.4811	27.781	5.79186	2.05218	28.9572	26.6249	26.0146	30.8313	26.4767	29.245	24.5903	16.2164	31.2227	26.1308						13	4	4	40.1	15.1	15.1	42.051	0	50.221	17341000000	112	11	10	5	13	9	11	7	4	13	7	2	2	2
GSTM3	Glutathione S-transferase Mu 3		0.381062	0.415852	-2.39238	-5.25024	21.6247	24.0171	5.0366	3.675	25.6879	24.3348	24.223	27.8533	17.9863	25.998	19.5126	17.4272	27.996	17.1896						7	7	6	41	41	36.8	24.914	0	126.92	1588600000	49	4	3	2	7	0	5	0	0	7	0	4	3	2
SNRPG;SNRPGP15	Small nuclear ribonucleoprotein G;Putative small nuclear ribonucleoprotein G-like protein 15		1.58053	0.0262704	-2.40588	-5.29959	18.6249	21.0308	1.25691	1.52759	21.7025	22.2317	18.3618	21.4413	21.4167	19.4997	17.8561	17.6222	20.4066	17.7401				+		1	1	1	18.8	18.8	18.8	7.1013	0.0040504	7.6827	21632000	2	1	1	0	1	1	0	0	0	0	0	1	1	0
SRSF2;SRSF8	Serine/arginine-rich splicing factor 2;Serine/arginine-rich splicing factor 8		2.81925	0.00151616	-2.42201	-5.35916	23.7643	26.1863	0.453271	1.05599	26.9226	25.2692	25.867	25.2425	27.6301	23.1211	24.2669	24.0276	23.5046	23.9011				+		4	4	4	36.9	36.9	36.9	15.156	0	101.45	582770000	62	4	3	3	4	3	1	2	2	3	2	4	3	3
TCP1	T-complex protein 1 subunit alpha		0.481759	0.329793	-2.43237	-5.39781	24.5499	26.9823	5.06717	1.34172	25.3978	27.4474	26.2894	28.9728	26.804	26.9966	24.187	26.7863	28.8028	15.9768						21	21	21	53.8	53.8	53.8	60.343	0	323.31	2977100000	117	8	3	4	19	2	10	1	1	19	0	8	3	4
NOP56	Nucleolar protein 56		0.765226	0.171702	-2.43297	-5.40003	20.2053	22.6382	2.86354	2.22111	25.1746	22.8347	23.3559	22.7558	19.07	23.7497	18.0534	17.5361	22.8014	18.8857						8	8	8	20	20	20	66.049	0	76.263	85488000	27	7	2	4	4	0	5	0	0	3	0	7	2	4
CPSF6	Cleavage and polyadenylation specificity factor subunit 6		0.905679	0.124257	-2.43819	-5.41963	22.3424	24.7806	2.94418	1.18785	25.6163	25.6058	25.717	23.5666	23.3971	23.2856	25.448	22.9711	22.5338	17.4735						6	6	6	19.5	19.5	19.5	52.269	0	75.351	202680000	42	5	6	5	4	2	2	3	1	2	0	5	6	5
YBX2	Y-box-binding protein 2		1.77691	0.0167143	-2.44734	-5.45411	19.147	21.5943	1.14632	1.40813	21.4809	21.9565	21.9167	19.3697	23.2479	20.2256	17.4255	20.056	19.3798	18.6482				+		8	4	4	28.3	17.3	17.3	38.517	0	25.147	11078000	12	5	7	6	4	7	4	2	1	3	4	1	3	2
SRP9	Signal recognition particle 9 kDa protein		0.628975	0.234977	-2.44998	-5.46409	20.0391	22.4891	3.44746	2.51204	24.6017	23.19	24.1547	22.1834	18.3155	18.7981	24.1349	17.8852	23.1772	16.2001						2	2	2	28.8	28.8	28.8	7.6677	0.00063331	19.362	101870000	6	2	1	1	1	0	0	1	0	1	0	2	1	1
CSDE1	Cold shock domain-containing protein E1		1.35317	0.0443438	-2.4557	-5.48578	28.4147	30.8704	1.41496	1.81879	29.2461	32.7186	31.6303	28.6298	32.1273	27.5204	28.036	29.0506	26.9364	30.5303				+		32	32	5	45.5	45.5	6	88.884	0	323.31	14814000000	526	22	30	27	22	29	12	9	15	13	25	22	30	27
SF3B1	Splicing factor 3B subunit 1		0.429714	0.37178	-2.47295	-5.55177	22.1373	24.6103	3.002	5.01465	25.1901	30.0648	27.7681	23.0371	16.9911	22.8456	24.9829	23.8917	21.7506	17.2158						37	37	37	37.5	37.5	37.5	145.83	0	323.31	1232400000	139	8	35	22	5	0	2	7	1	2	0	8	35	22
U2AF2	Splicing factor U2AF 65 kDa subunit		1.30288	0.0497871	-2.49612	-5.64165	19.8997	22.3958	2.25087	0.882122	23.9081	21.8042	21.7467	22.353	22.1669	21.1474	18.1887	17.2749	22.8796	20.0079				+		4	4	4	17.9	17.9	17.9	33.901	0	24.674	41188000	12	4	2	1	1	1	1	0	0	1	0	4	2	1
DDX17	Probable ATP-dependent RNA helicase DDX17		0.713509	0.193415	-2.49959	-5.65523	22.5021	25.0017	3.79112	1.05961	25.465	25.2402	25.4518	25.7208	23.1309	24.5163	25.0983	16.5735	25.4717	20.851						11	10	9	17.1	15.6	14	80.439	0	79.037	499830000	45	7	4	5	10	1	4	2	0	10	1	6	3	4
CCT6A	T-complex protein 1 subunit zeta		0.535332	0.29152	-2.51159	-5.70249	23.0102	25.5218	4.47237	2.17537	26.5037	24.3844	24.2938	28.8787	23.5484	26.523	22.413	18.1506	28.5542	19.4101						19	19	19	45.6	45.6	45.6	58.024	0	226.68	2748000000	102	8	5	4	18	2	6	1	0	19	0	8	5	4
AGO2	Protein argonaute-2		1.51085	0.0308425	-2.52826	-5.76877	25.9127	28.441	1.86386	1.09378	28.6899	29.0915	29.0651	26.5066	28.8518	26.6683	27.3144	27.642	24.6085	23.3303				+		27	27	22	38.4	38.4	32.6	97.207	0	285.01	2170600000	242	24	24	23	14	19	14	9	7	7	2	24	24	23
SART3			0.71716	0.191796	-2.56613	-5.92219	20.356	22.9222	3.04477	2.63224	25.6107	22.7068	24.4338	23.1897	18.6697	23.7538	17.7964	19.4451	23.4052	17.3797						23	2	2	31.8	2.7	2.7	89.04	0.0010707	13.164	86067000	8	22	10	20	16	2	13	0	0	13	1	2	1	2
HNRNPR	Heterogeneous nuclear ribonucleoprotein R		0.699395	0.199804	-2.59946	-6.06061	23.5187	26.1182	4.06759	0.868585	26.3279	25.4265	25.9769	25.3619	27.4978	25.0967	25.3634	16.2507	25.6288	25.2541						13	11	11	24.2	21	21	70.942	0	92.058	621970000	52	12	8	11	6	8	5	3	2	6	4	10	6	9
RPS3A	40S ribosomal protein S3a		0.702293	0.198475	-2.61281	-6.11692	21.3265	23.9393	3.97887	1.23765	25.3724	22.7964	23.5262	25.1384	22.8629	24.2809	22.7502	16.6634	25.3923	17.5456						3	3	3	16.7	16.7	16.7	25.887	0	66.544	323930000	17	1	1	1	2	1	2	1	0	2	0	1	1	1
HNRNPF	Heterogeneous nuclear ribonucleoprotein F;Heterogeneous nuclear ribonucleoprotein F, N-terminally processed		0.59688	0.253	-2.61549	-6.12832	19.7463	22.3618	3.81687	2.82376	24.556	22.9477	17.4221	23.4889	23.3943	24.2254	16.7775	16.992	23.6116	17.125						5	3	3	17.6	11.1	11.1	45.671	0	37.432	130540000	10	5	3	1	3	3	4	0	0	4	1	3	1	0
RPL9	60S ribosomal protein L9		0.603225	0.24933	-2.62376	-6.16353	22.5477	25.1715	4.28234	1.99176	24.7371	23.1891	24.1801	28.4503	25.3007	24.6494	23.9743	18.8911	27.7849	17.4387						7	7	7	51.9	51.9	51.9	20.775	0	185.54	1771300000	49	3	3	3	7	1	2	1	0	6	0	3	3	3
RBBP4;RBBP7	Histone-binding protein RBBP4;Histone-binding protein RBBP7		0.696327	0.201221	-2.63536	-6.2133	20.1521	22.7874	3.83129	1.79635	24.3985	23.1523	19.792	23.8831	22.7113	24.3162	17.3049	19.7159	23.7547	15.6688						4	4	4	9.9	9.9	9.9	47.655	0	28.096	111290000	14	2	2	0	4	1	3	0	0	2	0	2	2	0
LSM14A	Protein LSM14 homolog A		1.31953	0.0479149	-2.64071	-6.23638	19.2091	21.8498	1.3162	2.16147	18.5436	21.4386	23.1674	21.8309	24.2688	19.1054	18.5224	18.4356	18.4703	21.512				+		4	4	4	13.6	13.6	13.6	50.529	0	26.906	29984000	9	0	1	2	1	4	0	0	0	0	1	0	1	2
SRPK2	SRSF protein kinase 2;SRSF protein kinase 2 N-terminal;SRSF protein kinase 2 C-terminal		0.875855	0.13309	-2.64445	-6.25255	18.8523	21.4967	2.63967	2.354	24.4536	21.0784	21.7359	17.9477	22.2679	21.6678	21.3276	15.4976	18.471	17.2973						5	5	5	9.2	9.2	9.2	77.526	0	34.631	30269000	14	5	1	1	0	3	2	1	0	0	0	5	1	1
AGO1	Protein argonaute-1;Protein argonaute		0.993818	0.101434	-2.66154	-6.32709	25.5617	28.2232	2.86891	1.45435	28.8115	29.2899	28.6627	25.661	28.6911	27.1388	27.6218	27.1629	20.7168	25.1682						26	21	16	41.1	35.2	27.5	97.213	0	215.52	1852100000	178	18	21	21	12	18	18	11	10	3	6	13	18	16
DHX15	Pre-mRNA-splicing factor ATP-dependent RNA helicase DHX15		0.55837	0.276459	-2.69157	-6.46014	24.3051	26.9967	4.90164	1.59016	26.8769	28.8852	28.1316	26.2625	24.8273	26.1858	26.8971	26.9472	25.9227	15.5729						19	19	19	27.5	27.5	27.5	90.932	0	158.24	1264400000	160	10	18	16	12	4	8	8	5	10	0	10	18	16
PRRC2A	Protein PRRC2A		0.751421	0.177247	-2.72154	-6.59575	24.2751	26.9966	3.78183	1.6169	27.0531	27.6338	29.2782	25.0526	25.9655	23.9763	27.5955	27.4914	24.0106	18.3018						37	37	36	25.4	25.4	24.8	228.86	0	323.31	990480000	218	19	23	35	13	7	5	15	9	6	0	19	23	35
FXR2	Fragile X mental retardation syndrome-related protein 2		1.66588	0.0215835	-2.75873	-6.76801	21.1117	23.8704	2.0145	0.798156	22.9569	24.3613	24.7461	23.0946	24.1932	20.4799	23.8882	19.2552	22.4902	19.445				+		9	8	6	18.7	17.5	13.1	74.222	0	83.678	107840000	34	4	8	7	6	4	2	4	0	5	0	3	7	6
DHX30	Putative ATP-dependent RNA helicase DHX30		1.70402	0.0197688	-2.76908	-6.81674	23.0442	25.8133	1.60536	1.40318	27.1459	26.3702	25.1891	23.6642	26.6972	23.882	24.5706	24.0222	20.7665	21.9799				+		20	20	20	20.8	20.8	20.8	130.55	0	186.4	276310000	78	18	14	10	4	11	4	4	3	0	1	18	14	10
LARP1	La-related protein 1		1.13906	0.0725999	-2.78626	-6.89837	23.7948	26.581	2.48258	1.71012	27.8234	27.9555	26.6927	23.7117	26.7218	24.9687	27.2575	23.1162	20.593	23.0382						23	23	23	34.2	34.2	34.2	123.51	0	237.22	747340000	105	17	21	10	6	10	7	8	2	1	2	17	21	10
NAP1L1	Nucleosome assembly protein 1-like 1		0.82025	0.151269	-2.8165	-7.04454	20.6768	23.4933	3.80555	1.12895	25.1798	23.1637	22.5275	24.0512	22.5441	25.4988	17.2463	18.7014	24.0375	17.8998						5	5	4	33.8	33.8	28.8	23.417	0	46.779	140530000	19	4	2	1	3	1	4	0	0	3	0	4	2	1
PC	Pyruvate carboxylase, mitochondrial		0.514642	0.305744	-2.894	-7.43326	19.9992	22.8931	4.63061	3.67941	28.4784	22.9697	23.5554	20.8525	18.6097	27.0753	20.4941	15.8483	20.7764	15.8016						24	24	24	28.4	28.4	28.4	129.63	0	235.24	526570000	71	23	5	5	1	0	19	1	0	1	0	23	5	5
SF3B6	Splicing factor 3B subunit 6		0.726284	0.187809	-2.89403	-7.43343	21.0487	23.9427	3.19115	3.16385	24.0844	27.7532	25.7526	22.7383	19.3849	22.7915	24.2668	18.5191	22.8317	16.8342						3	3	3	28	28	28	14.585	0.00065445	20.651	363810000	18	2	2	3	1	0	1	2	0	2	0	2	2	3
FXR1	Fragile X mental retardation syndrome-related protein 1		1.09249	0.0808177	-2.89523	-7.43964	21.529	24.4243	2.96813	1.30134	22.919	25.4763	25.9178	23.343	24.4652	21.9897	23.5884	22.598	23.1406	16.3285						10	10	7	28.8	28.8	19.7	68.326	0	132.83	177390000	43	2	7	6	6	3	2	1	1	6	0	2	7	6
DDX21	Nucleolar RNA helicase 2		1.45936	0.0347245	-2.93179	-7.63054	19.6111	22.5429	2.50642	0.616947	23.4252	22.3229	21.7376	22.7501	22.4787	21.3716	19.0328	17.6634	22.961	17.0267				+		5	5	5	7.9	7.9	7.9	87.343	0	45.255	60962000	13	2	1	1	3	1	1	0	0	4	0	2	1	1
ILF2	Interleukin enhancer-binding factor 2		1.00818	0.098134	-2.93445	-7.64467	22.826	25.7605	3.14778	1.54276	27.1599	25.2033	23.4805	25.7652	27.1934	25.5108	22.0252	18.0571	25.8306	22.7064						12	12	12	52	52	52	38.91	0	167.97	588630000	75	10	7	3	8	11	4	1	0	9	2	10	7	3
MKRN1;MKRN4P	E3 ubiquitin-protein ligase makorin-1;Putative E3 ubiquitin-protein ligase makorin-4		1.03811	0.091598	-2.95312	-7.74421	19.2343	22.1874	2.85695	1.92578	23.1392	23.298	22.8645	18.758	22.8774	18.6391	23.359	17.2812	20.7069	16.1851						4	4	4	14.1	14.1	14.1	53.349	0	26.677	34030000	7	1	4	1	0	1	0	1	0	0	0	1	4	1
ARF1;ARF3;ARF5	ADP-ribosylation factor 1;ADP-ribosylation factor 3;ADP-ribosylation factor 5		0.661969	0.217787	-2.96729	-7.82068	20.3026	23.2699	4.46012	2.1705	24.5694	23.1279	23.5948	25.3511	19.7064	25.047	17.3972	17.013	25.3144	16.7416						7	4	4	53.6	26	26	20.697	0	36.488	361060000	27	6	3	4	7	1	5	0	0	7	0	4	2	2
MRPL49	39S ribosomal protein L49, mitochondrial		1.22773	0.0591926	-2.99739	-7.98555	19.2565	22.2539	1.46321	2.67556	25.3536	21.6931	18.3858	21.7213	24.1155	19.8427	18.8209	17.6983	21.4788	18.4417						3	3	3	23.5	23.5	23.5	19.198	0	51.884	69874000	9	3	2	0	1	2	0	0	0	1	0	3	2	0
KHDRBS1	KH domain-containing, RNA-binding, signal transduction-associated protein 1		1.08223	0.082751	-3.00541	-8.03007	19.1942	22.1997	2.67737	2.07957	22.4308	22.5303	23.696	23.6983	18.6429	19.3145	19.0383	17.4462	23.5493	16.6228						3	3	3	9.7	9.7	9.7	48.227	0	34.343	122420000	12	1	1	2	3	0	0	0	0	2	0	1	1	2
SNRPD1	Small nuclear ribonucleoprotein Sm D1		0.935631	0.115976	-3.00639	-8.03549	19.4618	22.4682	2.41257	2.95378	23.2887	24.8919	23.2092	23.6268	17.3242	20.8514	17.4832	17.1398	22.8931	18.9415						4	4	4	54.6	54.6	54.6	13.281	0	33.853	88736000	21	3	3	2	4	0	1	0	0	3	0	3	3	2
CMPK1	UMP-CMP kinase		0.794617	0.160466	-3.07418	-8.42213	20.2344	23.3086	4.27682	1.20628	24.8262	23.27	21.6895	24.0437	22.7136	25.7778	17.7938	17.4403	23.8633	16.2969						4	4	4	25	25	25	22.222	0	29.07	148560000	23	3	3	1	3	1	4	0	0	2	0	3	3	1
TSN	Translin		1.12971	0.0741806	-3.07551	-8.42987	19.6774	22.7529	2.60414	2.10739	23.4504	24.1129	19.0497	23.1507	24.0006	20.1297	18.2992	17.9824	24.0468	17.9288						4	4	4	27.8	27.8	27.8	25.572	0	56.499	128220000	15	2	2	0	4	2	0	0	0	3	0	2	2	0
TARDBP	TAR DNA-binding protein 43		1.30929	0.0490578	-3.08446	-8.48231	21.1727	24.2572	2.92988	0.517279	24.1035	24.4125	24.2931	24.9528	23.5241	23.6724	18.7239	19.5249	24.9796	18.9627				+		5	5	5	24.7	24.7	24.7	33.462	0	46.547	237810000	25	2	2	3	5	1	1	0	0	4	0	2	2	3
SNRPD3	Small nuclear ribonucleoprotein Sm D3		0.801467	0.157955	-3.11101	-8.63987	20.343	23.454	3.30953	2.99909	24.4518	25.0977	24.5578	25.0492	18.1138	23.0113	18.3431	18.1855	24.757	17.4183						2	2	2	15.1	15.1	15.1	13.916	0.0010875	13.517	262830000	14	2	2	1	2	0	2	0	0	2	0	2	2	1
ALYREF	THO complex subunit 4		1.47118	0.0337926	-3.15472	-8.90565	22.5341	25.6888	2.6372	0.809092	25.7321	25.6262	26.8374	24.5515	25.697	23.5043	25.0529	21.6997	24.0628	18.3508				+		6	6	6	32.2	32.2	32.2	27.557	0	121.12	331240000	59	4	3	6	5	4	2	2	1	5	0	4	3	6
YBX3	Y-box-binding protein 3		1.0416	0.0908657	-3.15656	-8.91701	23.8341	26.9907	3.36735	1.46639	26.983	26.9537	25.7106	25.9089	29.3971	25.3494	23.5465	18.2386	24.986	27.0499						15	11	11	67.5	56.7	56.7	40.089	0	323.31	961400000	137	12	14	8	12	15	8	4	1	8	11	8	10	4
SF3B2	Splicing factor 3B subunit 2		0.693988	0.202308	-3.17785	-9.04957	20.4167	23.5945	2.8299	4.26234	23.3608	28.7909	26.7691	20.6274	18.4244	20.9493	24.8315	17.6913	20.3924	18.2188						24	24	24	36.2	36.2	36.2	100.23	0	300.34	648550000	86	4	24	15	2	0	1	4	0	2	0	4	24	15
AGO3	Protein argonaute-3		1.83003	0.01479	-3.1971	-9.17116	24.5457	27.7428	2.05631	1.05303	28.8987	28.2805	27.8335	26.0728	27.6285	26.8352	25.0255	25.7008	23.6806	21.4865				+		23	16	14	37.6	28.6	24.4	97.359	0	259.77	1154000000	129	22	20	19	8	16	15	6	5	6	3	16	16	13
SRRM2	Serine/arginine repetitive matrix protein 2		0.838873	0.14492	-3.19855	-9.18037	19.4705	22.669	3.20564	3.05454	25.8246	23.4739	17.5824	22.91	23.5541	23.1314	17.3756	15.7592	22.4456	18.6405						15	15	15	8.5	8.5	8.5	299.61	0	120.56	98501000	44	14	4	0	6	3	3	0	0	4	0	14	4	0
HNRNPH1	Heterogeneous nuclear ribonucleoprotein H;Heterogeneous nuclear ribonucleoprotein H, N-terminally processed		0.991372	0.102007	-3.20533	-9.22358	21.4982	24.7035	3.69554	1.18654	25.7029	23.6671	23.204	25.7264	25.2171	24.7974	18.5196	17.4124	25.7354	21.0261						8	8	4	25.6	25.6	12.9	51.229	0	143	441390000	44	5	2	2	6	3	3	0	0	6	1	5	2	2
YTHDC2	Probable ATP-dependent RNA helicase YTHDC2		1.34961	0.0447086	-3.2581	-9.56725	19.8678	23.1259	2.08173	2.24833	23.375	24.8185	24.263	19.2137	23.9593	18.3592	22.8072	18.5398	21.341	18.2917				+		12	12	12	11.7	11.7	11.7	160.25	0	116.53	62956000	25	5	7	6	1	3	0	2	0	1	0	5	7	6
CSNK1A1;CSNK1A1L	Casein kinase I isoform alpha;Casein kinase I isoform alpha-like		0.908504	0.123451	-3.32475	-10.0196	20.5044	23.8292	3.97395	1.69	23.0567	23.3557	24.9367	26.0626	21.7343	19.2238	17.7339	23.4679	25.7642	16.3325						8	8	1	27.9	27.9	2.7	38.914	0	68.848	358800000	33	2	2	4	8	1	0	0	1	8	0	2	2	4
FAM120A	Constitutive coactivator of PPAR-gamma-like protein 1		1.93571	0.0115954	-3.36421	-10.2974	22.841	26.2052	2.00481	1.14821	26.5139	25.6887	25.1398	25.6239	28.0595	22.735	23.7283	19.4103	24.1647	24.1665				+		17	17	17	18.7	18.7	18.7	121.89	0	158.29	470910000	82	10	9	7	12	17	2	3	0	6	4	10	9	7
PABPN1	Polyadenylate-binding protein 2		1.57608	0.0265414	-3.44607	-10.8986	19.7876	23.2337	2.63339	1.06459	22.4606	22.9343	23.0392	22.6413	25.0931	18.1718	17.4332	18.1036	21.997	23.2326				+		3	3	3	12.1	12.1	12.1	32.749	0	40.511	81402000	10	1	1	2	2	2	0	0	0	2	1	1	1	2
FMR1	Fragile X mental retardation protein 1		1.6453	0.0226309	-3.49341	-11.2622	19.6554	23.1488	1.9644	1.95851	22.0217	24.4235	24.4856	20.2205	24.5929	20.518	22.0453	16.6721	19.6678	19.374				+		8	6	6	16	11	11	61.515	0	48.616	62581000	19	2	8	6	2	5	1	2	0	1	0	1	6	4
EWSR1	RNA-binding protein EWS		1.03577	0.0920931	-3.55267	-11.7344	20.8211	24.3738	3.12342	2.73629	20.7077	25.0441	27.6082	22.5857	25.9232	19.0122	24.4922	16.7964	20.5356	23.2694						5	5	5	12.6	12.6	12.6	64.929	0	73.228	293650000	34	0	3	3	3	5	0	2	0	1	2	0	3	3
ARF4	ADP-ribosylation factor 4		0.835315	0.146112	-3.55762	-11.7747	21.9182	25.4758	4.65063	1.67099	26.106	23.8107	24.5899	28.0748	24.7977	26.208	18.1989	18.4239	27.7271	19.033						8	8	5	55.6	55.6	27.8	20.511	0	166.28	1731800000	68	4	3	4	7	2	5	0	0	8	0	4	3	4
HNRNPM	Heterogeneous nuclear ribonucleoprotein M		1.54999	0.0281845	-3.58893	-12.0331	26.5657	30.1546	2.29133	1.93814	29.3714	32.1049	32.3176	28.929	28.0503	27.4268	27.4379	26.1308	28.9551	22.8779				+		25	25	12	47.9	47.9	22.7	77.569	0	277.68	12551000000	482	15	23	19	18	5	9	6	3	17	1	15	23	19
DHX9	ATP-dependent RNA helicase A		1.01539	0.0965181	-3.6714	-12.7409	23.4975	27.1689	4.30174	0.714728	27.4245	27.5269	26.7453	26.165	27.9829	25.4755	26.6102	23.2294	26.0218	16.1508						22	22	22	21.3	21.3	21.3	140.96	0	250.05	976500000	149	19	19	15	14	15	12	12	1	10	0	19	19	15
SF3A1	Splicing factor 3A subunit 1		0.828283	0.148497	-3.75828	-13.5318	19.8753	23.6336	3.10019	4.24405	22.7668	29.2256	26.378	21.4146	18.3829	21.278	24.5691	17.6181	18.9508	16.9605						21	21	21	35.1	35.1	35.1	88.885	0	231.94	724830000	81	5	21	12	2	0	1	4	0	0	0	5	21	12
HDLBP	Vigilin		1.39665	0.0401187	-3.81205	-14.0457	26.5925	30.4046	2.08897	2.78744	31.1527	32.8513	33.0529	27.956	27.0099	26.0149	28.5623	28.7657	25.8497	23.7699				+		57	57	57	47.7	47.7	47.7	141.44	0	323.31	19698000000	898	48	53	49	29	9	9	19	21	14	1	48	53	49
FUS	RNA-binding protein FUS		1.34732	0.0449445	-4.05655	-16.6397	21.2947	25.3513	1.86182	3.33603	19.8984	26.4357	28.0404	24.6153	27.7666	19.7027	22.4328	18.9852	23.3411	22.0119				+		6	6	4	17.7	17.7	16	53.425	0	99.191	542940000	45	1	4	5	5	5	0	1	0	4	1	1	4	5
TROVE2	60 kDa SS-A/Ro ribonucleoprotein		2.15544	0.00699137	-4.16568	-17.9471	18.2994	22.4651	0.830957	2.45104	24.7742	21.5432	18.9063	22.3624	24.7395	18.2809	18.0337	17.2109	19.5167	18.4551				+		4	4	4	10.2	10.2	10.2	60.67	0	38.831	49160000	10	3	1	0	4	2	0	0	0	0	0	3	1	0
ILF3	Interleukin enhancer-binding factor 3		1.54296	0.0286443	-4.19968	-18.3751	20.4727	24.6724	3.4119	0.888032	25.8185	24.6016	24.0228	23.6461	25.2728	23.1932	22.412	16.9397	23.2473	16.5712				+		14	14	14	21.3	21.3	21.3	95.337	0	97.643	170380000	50	11	6	3	5	7	3	1	0	4	0	11	6	3
SRSF5	Serine/arginine-rich splicing factor 5		1.62616	0.0236505	-4.25195	-19.053	22.0471	26.299	2.83101	1.90244	28.6697	25.6735	25.7432	23.7743	27.6342	25.0723	24.3182	21.9339	17.9887	20.9222				+		7	6	6	25.4	22.1	22.1	31.263	0	45.211	677450000	53	7	4	4	5	6	4	2	2	1	2	6	3	3
RBM4;RBM4B	RNA-binding protein 4		1.2996	0.0501653	-4.28965	-19.5574	19.8032	24.0928	2.32943	3.45071	25.8953	27.1081	26.6278	19.4595	21.3735	23.1368	21.094	17.2345	19.1032	18.4475						9	9	2	30.5	30.5	12.1	40.313	0	167.66	271040000	27	3	9	5	1	1	3	1	0	0	0	3	9	5
DDX5	Probable ATP-dependent RNA helicase DDX5		1.7696	0.0169982	-4.47369	-22.2185	19.812	24.2857	2.87655	1.68029	24.1308	25.6005	26.3606	22.6231	22.7136	19.4797	24.739	17.7155	19.3365	17.7895				+		10	8	8	15.5	11.7	11.7	69.086	0	48.862	158040000	25	5	8	10	5	2	1	4	0	2	1	3	6	8
TRA2B	Transformer-2 protein homolog beta		2.04931	0.00892671	-4.5745	-23.8265	19.6046	24.1791	2.77256	1.09328	25.5493	23.4242	23.1595	23.6025	25.1598	22.4514	22.5248	16.6388	19.0396	17.3682				+		2	2	2	10.4	10.4	10.4	33.665	0	30.818	106340000	12	2	1	1	1	2	1	1	0	0	0	2	1	1
SRSF10;SRSF12	Serine/arginine-rich splicing factor 10;Serine/arginine-rich splicing factor 12		2.67874	0.00209538	-4.67128	-25.4798	17.1877	21.859	1.29854	1.9455	23.752	22.0726	22.8728	21.9744	18.6233	18.1789	16.9317	16.4322	18.7988	15.597				+		4	4	4	28.5	28.5	28.5	20.913	0	39.58	34660000	11	4	2	3	1	0	0	0	0	0	0	4	2	3
NXF1	Nuclear RNA export factor 1		2.16258	0.00687732	-4.76542	-27.1978	19.3067	24.0721	2.77085	1.01641	22.5373	24.5986	24.8104	23.5296	24.8846	18.4578	21.9559	17.1986	22.5003	16.4207				+		9	9	9	19.9	19.9	19.9	68.106	0	82.457	128970000	23	3	6	6	2	3	0	1	0	2	0	3	6	6
SART3	Squamous cell carcinoma antigen recognized by T-cells 3		1.04911	0.0893072	-5.07001	-33.5911	21.8795	26.9495	5.09854	2.89868	29.6987	25.914	29.1096	27.5436	22.4818	27.6362	18.7367	16.5398	27.033	19.4521						27	27	6	31.4	31.4	8.1	109.93	0	313.24	2061500000	174	26	12	23	19	3	15	0	0	17	1	26	12	23
DHX57	Putative ATP-dependent RNA helicase DHX57		2.32308	0.00475245	-5.15082	-35.5265	20.6988	25.8497	2.75269	1.13472	26.8727	25.8017	25.8991	24.0006	26.6743	23.5888	21.8467	20.9694	20.9203	16.1692				+		21	21	20	19.1	19.1	18.5	155.6	0	168.71	251770000	85	18	13	14	7	13	5	2	1	2	0	18	13	14
SSB	Lupus La protein		2.42387	0.00376819	-6.27118	-77.2349	19.6827	25.9539	2.96165	1.82033	27.0255	25.0967	23.3426	26.2357	28.0688	19.415	17.9587	18.3113	24.8646	17.8638				+		11	11	11	27.5	27.5	27.5	46.836	0	84.555	523010000	50	9	6	3	5	9	0	0	0	5	0	9	6	3
SRSF1	Serine/arginine-rich splicing factor 1		1.96311	0.0108866	-6.37467	-82.9785	21.5673	27.942	4.03498	1.54788	29.4969	27.2972	28.0826	25.659	29.1742	26.2947	22.9238	16.4869	23.7694	18.3617				+		10	10	10	35.6	35.6	35.6	28.329	0	81.816	1641600000	218	9	6	6	8	8	5	2	0	3	0	9	6	6
DHX36	ATP-dependent RNA helicase DHX36		3.75557	0.000175563	-6.77975	-109.877	19.4837	26.2634	2.11892	0.91734	26.6569	26.7204	26.3516	24.664	26.9242	21.5349	21.9641	18.2006	18.4409	17.2779				+		16	15	15	18.8	18	18	114.76	0	165.12	417190000	75	13	15	12	6	10	1	1	0	0	0	12	14	11
PURA	Transcriptional activator protein Pur-alpha		2.75849	0.00174386	-6.82386	-113.288	24.0186	30.8425	3.04948	1.29596	31.4667	30.4458	29.2329	30.3879	32.6792	26.0925	23.6094	18.9408	24.977	26.4734				+		7	7	7	32.3	32.3	32.3	34.91	0	323.31	9996300000	128	6	7	7	7	7	3	1	0	4	3	6	7	7
SRSF9	Serine/arginine-rich splicing factor 9		3.71532	0.000192611	-8.01825	-259.259	18.8563	26.8746	2.18965	1.69316	26.968	27.9347	28.1072	23.954	27.4089	22.0382	16.5594	18.5935	19.871	17.2194				+		6	6	6	25.3	25.3	25.3	25.542	0	42.476	725180000	79	5	6	6	2	4	1	0	0	0	0	5	6	6
PURB	Transcriptional activator protein Pur-beta		3.63258	0.000233033	-9.42629	-688.013	19.3967	28.823	3.04193	1.3942	29.2051	27.956	27.1659	28.9356	30.8525	22.6913	17.0222	19.3395	22.1391	15.7916				+		8	8	8	50.3	50.3	50.3	33.24	0	256.84	3465600000	74	6	6	4	8	7	1	0	0	1	0	6	6	4
[truncated: 93 more columns]

## Sheet: Sheet1
					Gene names	Protein names	Fold change	p value
					HNRNPLL	Heterogeneous nuclear ribonucleoprotein L-like	718.062	2.9196e-05
					HNRNPL	Heterogeneous nuclear ribonucleoprotein L	498.625	1.03647e-05
					RBPMS	RNA-binding protein with multiple splicing	79.5311	0.000468885
					DAZAP1	DAZ-associated protein 1	62.6711	0.000507697
					HNRNPAB	Heterogeneous nuclear ribonucleoprotein A/B	34.1184	0.00118893
					HNRNPDL	Heterogeneous nuclear ribonucleoprotein D-like	32.985	0.00263852
					ZFP36L1	Zinc finger protein 36, C3H1 type-like 1	28.1613	0.00541496
					MSI2	RNA-binding protein Musashi homolog 2	25.958	0.000887489
					HNRNPD	Heterogeneous nuclear ribonucleoprotein D0	18.0415	0.00954353
					SNRPA	U1 small nuclear ribonucleoprotein A	17.6591	0.00304052
					RBPMS2	RNA-binding protein with multiple splicing 2	17.3168	0.00786292
					MSI2	RNA-binding protein Musashi homolog 2	16.5027	0.0001583
					ZFP36L2	Zinc finger protein 36, C3H1 type-like 2	12.9852	0.00534528
					IGF2BP2	Insulin-like growth factor 2 mRNA-binding protein 2	9.5591	0.0474725
					DIS3	Exosome complex exonuclease RRP44	8.62262	0.00296493
					MSI1	RNA-binding protein Musashi homolog 1	7.98621	0.0380743
					HNRNPA0	Heterogeneous nuclear ribonucleoprotein A0	3.05794	0.043925
