# Supplementary material for: The splicing‐regulatory lncRNA NTRAS sustains vascular integrity
Source: EMBO Rep. 2022 May 8;23(6):e54157. doi: 10.15252/embr.202154157 (PMC9171682; doi:10.15252/embr.202154157)
Supplement: Supplementary file 4 — Dataset EV2 [file EMBR-23-e54157-s011.xlsx]

## Sheet: NTRAS exon skipping
GeneID	gene symbol	chr	strand	exonStart_0base	exonEnd	upstreamES	upstreamEE	downstreamES	downstreamEE	IC_LNA Ctrl		SC_LNA Ctrl		IC_LNA NTRAS		SC_LNA NTRAS		IncFormLen	SkipFormLen	PValue	FDR	IncLevel1		IncLevel2		IncLevelDifference	Median IC_LNA Ctrl	Median EC_LNA Ctrl	Median IC_LNA NTRAS	Median EC_LNA NTRAS	% IC_LNA Ctrl	% IC_LNA NTRAS	% IC_LNA NTRAS-% IC_LNA Ctrl
ENSG00000008517	IL32	16	+	3065641	3065687	3065376	3065494	3065783	3065826	27	20	24	17	20	32	74	74	115	69	3.30721e-05	0.00558821	0.403	0.414	0.14	0.206	0.235	23.5	20.5	26	74	53.4091	26	-27.4091
ENSG00000008517	IL32	16	+	3065620	3065687	3065403	3065494	3065783	3065826	35	23	24	17	32	38	74	74	136	69	4.35385e-05	0.00680622	0.425	0.407	0.18	0.207	0.222	29	20.5	35	74	58.5859	32.1101	-26.4758
ENSG00000100296	THOC5	22	-	29531077	29531110	29529161	29529239	29531830	29531963	31	21	39	26	19	24	75	56	102	69	0.0013522	0.0814128	0.35	0.353	0.146	0.225	0.166	26	32.5	21.5	65.5	44.4444	24.7126	-19.7318
ENSG00000104067	TJP1	15	-	29719776	29720016	29718265	29719138	29720357	29720708	314	254	154	106	214	299	268	248	309	69	9.5893e-09	8.78375e-06	0.313	0.349	0.151	0.212	0.149	284	130	256.5	258	68.599	49.8542	-18.7448
ENSG00000112419	PHACTR2	6	+	143760400	143760640	143753753	143753912	143765260	143765798	39	16	71	38	12	10	47	66	309	69	0.000944619	0.0644135	0.109	0.086	0.054	0.033	0.054	27.5	54.5	11	56.5	33.5366	16.2963	-17.2403
ENSG00000179950	PUF60	8	-	143824312	143824396	143821817	143821913	143829279	143829299	68	47	31	24	84	73	81	62	153	69	0.00385429	0.151924	0.497	0.469	0.319	0.347	0.15	57.5	27.5	78.5	71.5	67.6471	52.3333	-15.3137
ENSG00000179950	PUF60	8	-	143824312	143824399	143821817	143821913	143829279	143829315	82	57	31	24	99	93	81	62	156	69	0.00342651	0.143068	0.539	0.512	0.351	0.399	0.151	69.5	27.5	96	71.5	71.6495	57.3134	-14.3361
ENSG00000148516	ZEB1	10	+	31387123	31387266	31319215	31319292	31461036	31461237	28	28	55	25	17	21	49	54	212	69	0.0232885	0.418331	0.142	0.267	0.101	0.112	0.098	28	40	19	51.5	41.1765	26.9504	-14.2261
ENSG00000075711	DLG1	3	-	197161639	197161738	197149742	197149796	197194424	197194589	105	65	42	25	97	81	55	72	168	69	0.00916571	0.251083	0.507	0.516	0.42	0.316	0.144	85	33.5	89	63.5	71.73	58.3607	-13.3693
ENSG00000128567	PODXL	7	-	131510235	131510331	131509364	131509585	131510827	131511433	29	18	42	25	28	39	56	110	165	69	0.0432484	0.577818	0.224	0.231	0.173	0.129	0.077	23.5	33.5	33.5	83	41.2281	28.7554	-12.4727
ENSG00000137807	KIF23	15	+	69440767	69441079	69440307	69440487	69444789	69445041	50	38	34	27	46	51	51	57	381	69	0.0511876	0.634119	0.21	0.203	0.14	0.139	0.067	44	30.5	48.5	54	59.0604	47.3171	-11.7433
ENSG00000161203	AP2M1	3	+	184180644	184180741	184180168	184180251	184180848	184180915	43	24	57	57	33	71	129	169	166	69	0.0256775	0.441946	0.239	0.149	0.096	0.149	0.072	33.5	57	52	149	37.0166	25.8706	-11.1459
ENSG00000112759	SLC29A1	6	+	44225972	44226167	44223613	44223641	44227262	44227342	21	23	53	39	17	18	58	71	264	69	0.0436361	0.579963	0.094	0.134	0.071	0.062	0.048	22	46	17.5	64.5	32.3529	21.3415	-11.0115
ENSG00000016864	GLT8D1	3	-	52704723	52704952	52700444	52700496	52705446	52705764	44	30	24	23	42	38	44	35	298	69	0.102078	0.926441	0.298	0.232	0.181	0.201	0.074	37	23.5	40	39.5	61.157	50.3145	-10.8426
ENSG00000160310	PRMT2	21	+	46636438	46636547	46635166	46635763	46636895	46636990	74	54	35	23	36	78	30	52	178	69	0.0453336	0.594955	0.45	0.476	0.317	0.368	0.12	64	29	57	41	68.8172	58.1633	-10.6539
ENSG00000068001	HYAL2	3	-	50321365	50321773	50319568	50320535	50322652	50322777	26	18	51	28	24	24	80	61	477	69	0.0801712	0.809682	0.069	0.085	0.042	0.054	0.029	22	39.5	24	70.5	35.7724	25.3968	-10.3755
ENSG00000174775	HRAS	11	-	533276	533358	532241	532755	533452	533612	24	25	51	38	23	24	52	88	151	69	0.0662396	0.729715	0.177	0.231	0.168	0.111	0.065	24.5	44.5	23.5	70	35.5072	25.1337	-10.3736
ENSG00000125868	DSTN	20	+	17591931	17592063	17570081	17570211	17600737	17601045	24	22	69	57	19	24	100	112	201	69	0.0255622	0.441669	0.107	0.117	0.061	0.069	0.047	23	63	21.5	106	26.7442	16.8627	-9.88144
ENSG00000087586	AURKA	20	-	56388686	56388784	56388155	56388202	56390555	56390665	75	57	41	31	68	58	59	43	167	69	0.0740063	0.774438	0.43	0.432	0.323	0.358	0.09	66	36	63	51	64.7059	55.2632	-9.44272
ENSG00000100813	ACIN1	14	-	23089981	23090101	23081747	23081836	23090521	23090633	45	39	94	80	39	55	130	181	189	69	0.0236696	0.422539	0.149	0.151	0.099	0.1	0.05	42	87	47	155.5	32.5581	23.2099	-9.34826
ENSG00000091409	ITGA6	2	+	172501771	172501901	172497974	172498100	172504090	172504534	538	440	29	34	440	468	68	91	199	69	2.69082e-08	1.71764e-05	0.865	0.818	0.692	0.641	0.175	489	31.5	454	79.5	93.9481	85.0984	-8.84972
ENSG00000104852	SNRNP70	19	+	49102113	49103587	49101389	49101471	49104633	49104735	66	56	17	23	52	87	16	54	1543	69	0.119773	1	0.148	0.098	0.127	0.067	0.026	61	20	69.5	35	75.3086	66.5072	-8.80146
ENSG00000155366	RHOC	1	-	112705099	112706252	112703643	112703806	112707077	112707127	205	169	273	233	216	219	420	432	1222	69	0.0069164	0.215657	0.041	0.039	0.028	0.028	0.012	187	253	217.5	426	42.5	33.7995	-8.70047
ENSG00000165416	SUGT1	13	+	52661474	52661570	52659178	52659249	52662648	52662702	28	25	49	31	33	58	117	84	165	69	0.165236	1	0.193	0.252	0.106	0.224	0.057	26.5	40	45.5	100.5	39.8496	31.1644	-8.68524
ENSG00000149187	CELF1	11	-	47499452	47499604	47488836	47489024	47552991	47553117	26	19	54	36	26	27	78	83	221	69	0.12404	1	0.131	0.141	0.094	0.092	0.043	22.5	45	26.5	80.5	33.3333	24.7664	-8.56698
ENSG00000197535	MYO5A	15	-	52337809	52337884	52336462	52336556	52340195	52340394	88	74	208	127	59	74	159	256	144	69	0.0153189	0.337049	0.169	0.218	0.151	0.122	0.057	81	167.5	66.5	207.5	32.5956	24.2701	-8.3255
ENSG00000089159	PXN	12	-	120215559	120215661	120215102	120215273	120221622	120221758	39	17	33	37	31	33	59	54	171	69	0.333615	1	0.323	0.156	0.175	0.198	0.053	28	35	32	56.5	44.4444	36.1582	-8.28625
ENSG00000182718	ANXA2	15	-	60396150	60396427	60393096	60393440	60397942	60397986	76	59	42	31	130	109	86	97	346	69	0.0918645	0.875953	0.265	0.275	0.232	0.183	0.063	67.5	36.5	119.5	91.5	64.9038	56.6351	-8.26878
ENSG00000092841	MYL6	12	+	56160625	56160670	56160242	56160320	56161386	56161550	46	45	126	100	50	64	228	215	114	69	0.0203067	0.388873	0.181	0.214	0.117	0.153	0.063	45.5	113	57	221.5	28.7066	20.4668	-8.23984
ENSG00000204120	GIGYF2	2	+	232700584	232700654	232697369	232697392	232703423	232703489	33	24	41	37	31	36	57	72	139	69	0.184735	1	0.285	0.244	0.213	0.199	0.058	28.5	39	33.5	64.5	42.2222	34.1837	-8.03855
ENSG00000163513	TGFBR2	3	+	30623198	30623273	30606600	30606977	30644746	30644915	191	130	282	238	128	162	280	391	144	69	0.0146135	0.327484	0.245	0.207	0.18	0.166	0.053	160.5	260	145	335.5	38.1688	30.1769	-7.99195
ENSG00000119487	MAPKAP1	9	-	125506309	125506417	125484442	125484583	125543058	125543168	73	72	38	33	54	65	41	41	177	69	0.126348	1	0.428	0.46	0.339	0.382	0.083	72.5	35.5	59.5	41	67.1296	59.204	-7.92565
ENSG00000184432	COPB2	3	-	139385003	139385200	139383297	139383435	139389547	139389560	27	16	101	103	14	18	147	157	266	69	0.0100026	0.267495	0.065	0.039	0.024	0.029	0.026	21.5	102	16	152	17.4089	9.52381	-7.8851
ENSG00000265681	RPL17	18	-	49491735	49491833	49491531	49491584	49492457	49492508	30	27	67	64	41	52	118	203	167	69	0.0885199	0.858618	0.156	0.148	0.126	0.096	0.041	28.5	65.5	46.5	160.5	30.3191	22.4638	-7.85538
ENSG00000138668	HNRNPD	4	-	82356536	82356683	82355303	82355401	82356795	82356895	81	67	27	21	88	122	48	52	216	69	0.0860182	0.848004	0.489	0.505	0.369	0.428	0.099	74	24	105	50	75.5102	67.7419	-7.76827
ENSG00000175061	LRRC75A-AS1	17	+	16439659	16439703	16439326	16439414	16440184	16440253	44	37	117	96	51	61	211	241	113	69	0.0321409	0.499728	0.187	0.191	0.129	0.134	0.057	40.5	106.5	56	226	27.551	19.8582	-7.69286
ENSG00000172889	EGFL7	9	+	136669605	136669721	136668556	136668673	136669913	136670009	137	141	22	23	156	203	48	50	185	69	0.01394	0.318777	0.699	0.696	0.548	0.602	0.123	139	22.5	179.5	49	86.0681	78.5558	-7.51231
ENSG00000187951	ARHGAP11B	15	+	30641521	30641617	30638745	30638820	30644638	30644702	42	23	58	41	27	27	56	57	165	69	0.208037	1	0.232	0.19	0.168	0.165	0.045	32.5	49.5	27	56.5	39.6341	32.3353	-7.29882
ENSG00000182718	ANXA2	15	-	60396150	60396427	60386027	60386086	60397257	60397338	82	61	113	79	138	118	216	250	346	69	0.0802858	0.810262	0.126	0.133	0.113	0.086	0.03	71.5	96	128	233	42.6866	35.4571	-7.2295
ENSG00000182534	MXRA7	17	-	76683846	76683927	76679568	76680879	76685071	76685165	53	60	67	60	87	94	144	125	150	69	0.151071	1	0.267	0.315	0.217	0.257	0.054	56.5	63.5	90.5	134.5	47.0833	40.2222	-6.86111
ENSG00000109790	KLHL5	4	+	39062558	39063035	39045038	39045096	39075964	39076147	57	43	36	29	57	86	45	78	546	69	0.243284	1	0.167	0.158	0.138	0.122	0.033	50	32.5	71.5	61.5	60.6061	53.7594	-6.84666
ENSG00000143753	DEGS1	1	+	224191091	224191156	224190135	224190319	224192331	224192440	33	13	173	106	14	15	189	170	134	69	0.00777044	0.230406	0.089	0.059	0.037	0.043	0.034	23	139.5	14.5	179.5	14.1538	7.47423	-6.67962
ENSG00000150779	TIMM8B	11	-	112085966	112086310	112085148	112085462	112086639	112086722	76	32	32	19	50	53	30	35	413	69	0.273093	1	0.284	0.22	0.218	0.202	0.042	54	25.5	51.5	32.5	67.9245	61.3095	-6.615
ENSG00000155096	AZIN1	8	-	102849998	102850165	102843707	102843747	102858012	102858150	51	29	23	28	51	59	51	41	236	69	0.420537	1	0.393	0.232	0.226	0.296	0.051	40	25.5	55	46	61.0687	54.4554	-6.61326
ENSG00000117335	CD46	1	+	207767778	207767823	207767012	207767195	207770320	207770362	96	59	110	87	63	87	109	141	114	69	0.13886	1	0.346	0.291	0.259	0.272	0.053	77.5	98.5	75	125	44.0341	37.5	-6.53409
ENSG00000155366	RHOC	1	-	112705099	112705168	112703643	112703806	112707077	112707133	173	190	273	233	235	231	420	432	138	69	0.0436632	0.579989	0.241	0.29	0.219	0.211	0.05	181.5	253	233	426	41.7722	35.3566	-6.41555
ENSG00000253352	TUG1	22	+	30972047	30972172	30971438	30971779	30972854	30973356	53	31	65	36	42	63	88	76	194	69	0.25087	1	0.225	0.234	0.145	0.228	0.043	42	50.5	52.5	82	45.4054	39.0335	-6.37195
ENSG00000164733	CTSB	8	-	11864375	11864463	11853328	11853479	11868000	11868040	95	90	283	208	76	100	290	371	157	69	0.0250225	0.436611	0.129	0.16	0.103	0.106	0.04	92.5	245.5	88	330.5	27.3669	21.0275	-6.33938
ENSG00000155366	RHOC	1	-	112705052	112705168	112703643	112703806	112707077	112707135	113	125	273	233	146	149	420	432	185	69	0.0343793	0.518736	0.134	0.167	0.115	0.114	0.036	119	253	147.5	426	31.9892	25.7193	-6.26998
ENSG00000176731	C8orf59	8	-	85219235	85219363	85217385	85217502	85220305	85220384	38	30	31	28	35	35	28	50	197	69	0.402758	1	0.3	0.273	0.305	0.197	0.035	34	29.5	35	39	53.5433	47.2973	-6.24601
ENSG00000150779	TIMM8B	11	-	112085977	112086310	112084799	112085462	112086639	112086798	81	35	32	19	57	55	30	35	402	69	0.286121	1	0.303	0.24	0.246	0.212	0.042	58	25.5	56	32.5	69.4611	63.2768	-6.18424
ENSG00000115380	EFEMP1	2	-	55922898	55922939	55922359	55922447	55923710	55923782	542	464	1302	1051	283	448	887	1442	110	69	0.00733857	0.222481	0.207	0.217	0.167	0.163	0.047	503	1176.5	365.5	1164.5	29.9494	23.8889	-6.0605
ENSG00000175061	LRRC75A-AS1	17	+	16439580	16439703	16439326	16439414	16440184	16440253	126	93	117	96	180	185	211	241	192	69	0.133003	1	0.279	0.258	0.235	0.216	0.043	109.5	106.5	182.5	226	50.6944	44.6756	-6.0188
ENSG00000071054	MAP4K4	2	+	101863820	101864051	101859642	101859864	101864929	101865003	26	20	54	46	20	27	55	82	300	69	0.285454	1	0.1	0.091	0.077	0.07	0.022	23	50	23.5	68.5	31.5068	25.5435	-5.96337
ENSG00000144810	COL8A1	3	+	99691398	99691568	99675659	99675721	99744896	99745021	70	53	22	26	67	63	32	35	239	69	0.299543	1	0.479	0.37	0.377	0.342	0.065	61.5	24	65	33.5	71.9298	65.9898	-5.93998
ENSG00000167985	SDHAF2	11	+	61436760	61436960	61430130	61430182	61437624	61437848	23	24	170	149	22	24	284	330	269	69	0.00611099	0.202231	0.034	0.04	0.019	0.018	0.019	23.5	159.5	23	307	12.8415	6.9697	-5.87183
ENSG00000127483	HP1BP3	1	-	20780344	20780540	20779811	20779911	20787194	20787272	162	148	30	17	134	193	29	47	265	69	0.0724453	0.766309	0.584	0.694	0.546	0.517	0.107	155	23.5	163.5	38	86.8347	81.1414	-5.69329
ENSG00000155366	RHOC	1	-	112705099	112705201	112703643	112703806	112707077	112707102	103	89	273	233	123	116	420	432	171	69	0.0469837	0.603176	0.132	0.134	0.106	0.098	0.031	96	253	119.5	426	27.5072	21.9065	-5.60066
ENSG00000130816	DNMT1	19	-	10180186	10180234	10177291	10177367	10180349	10180529	30	17	28	19	11	29	25	25	117	69	0.446967	1	0.387	0.345	0.206	0.406	0.06	23.5	23.5	20	25	50	44.4444	-5.55556
ENSG00000138119	MYOF	10	-	93341912	93341969	93340152	93340164	93343855	93343932	41	34	261	152	8	15	82	126	126	69	0.0365972	0.531109	0.079	0.109	0.051	0.061	0.038	37.5	206.5	11.5	104	15.3689	9.95671	-5.41214
ENSG00000175061	LRRC75A-AS1	17	+	16439527	16439703	16439326	16439414	16440184	16440253	168	135	117	96	248	269	211	241	245	69	0.151472	1	0.288	0.284	0.249	0.239	0.042	151.5	106.5	258.5	226	58.7209	53.354	-5.36696
ENSG00000135679	MDM2	12	+	68815627	68815720	68813553	68813628	68816811	68816945	44	31	282	181	26	21	258	238	162	69	0.0128229	0.305358	0.062	0.068	0.041	0.036	0.027	37.5	231.5	23.5	248	13.9405	8.65562	-5.2849
ENSG00000112759	SLC29A1	6	+	44226060	44226167	44223564	44223641	44227262	44227342	53	65	53	39	75	59	58	71	176	69	0.38972	1	0.282	0.395	0.336	0.246	0.047	59	46	67	64.5	56.1905	50.9506	-5.23991
ENSG00000127483	HP1BP3	1	-	20780349	20780540	20779811	20779911	20787194	20787323	83	99	30	17	94	125	29	47	260	69	0.309236	1	0.423	0.607	0.462	0.414	0.077	91	23.5	109.5	38	79.476	74.2373	-5.23869
ENSG00000072803	FBXW11	5	-	171914342	171914405	171910571	171910797	172006457	172006873	57	46	37	31	52	47	37	44	132	69	0.366009	1	0.446	0.437	0.424	0.358	0.05	51.5	34	49.5	40.5	60.2339	55	-5.23392
ENSG00000152795	HNRNPDL	4	-	82425562	82425667	82424628	82424883	82426036	82426129	27	13	35	12	15	25	25	33	174	69	0.491215	1	0.234	0.301	0.192	0.231	0.056	20	23.5	20	29	45.977	40.8163	-5.16068
ENSG00000058272	PPP1R12A	12	-	79806165	79806297	79805591	79805768	79807225	79807330	79	34	61	23	59	69	64	53	201	69	0.345688	1	0.308	0.337	0.24	0.309	0.048	56.5	42	64	58.5	57.3604	52.2449	-5.11551
ENSG00000090060	PAPOLA	14	+	96560648	96560711	96556174	96556413	96564954	96564988	60	27	28	22	40	58	23	22	132	69	0.425751	1	0.528	0.391	0.476	0.579	-0.068	43.5	25	49	22.5	63.5036	68.5315	5.02782
ENSG00000055070	SZRD1	1	+	16391374	16391424	16367087	16367308	16393227	16393385	27	17	53	23	44	49	70	60	119	69	0.391279	1	0.228	0.3	0.267	0.321	-0.03	22	38	46.5	65	36.6667	41.704	5.03737
ENSG00000265681	RPL17	18	-	49491735	49491833	49491531	49491584	49492274	49492399	28	23	24	20	33	41	18	34	167	69	0.458603	1	0.325	0.322	0.431	0.333	-0.058	25.5	22	37	26	53.6842	58.7302	5.04595
ENSG00000141002	TCF25	16	+	89878460	89878627	89873643	89873859	89883350	89883512	23	25	186	126	46	46	189	219	236	69	0.0696075	0.751682	0.035	0.055	0.066	0.058	-0.017	24	156	46	204	13.3333	18.4	5.06667
ENSG00000084234	APLP2	11	+	130137255	130137291	130135562	130135715	130140397	130140483	44	32	72	63	67	93	70	159	105	69	0.237858	1	0.287	0.25	0.386	0.278	-0.064	38	67.5	80	114.5	36.019	41.1311	5.11215
ENSG00000171603	CLSTN1	1	-	9756480	9756510	9755113	9755309	9773271	9773394	31	39	87	83	54	56	100	109	99	69	0.22613	1	0.199	0.247	0.273	0.264	-0.046	35	85	55	104.5	29.1667	34.4828	5.31609
ENSG00000147862	NFIB	9	-	14102421	14102510	14081842	14088326	14112998	14113081	133	92	167	145	105	113	124	119	158	69	0.169912	1	0.258	0.217	0.27	0.293	-0.044	112.5	156	109	121.5	41.8994	47.2885	5.38906
ENSG00000144810	COL8A1	3	+	99691398	99691568	99638621	99638664	99744896	99745021	70	62	61	68	69	64	44	60	239	69	0.286925	1	0.249	0.208	0.312	0.235	-0.045	66	64.5	66.5	52	50.5747	56.1181	5.54343
ENSG00000272888	AC013394.2	15	+	92883584	92883778	92883014	92883186	92885514	92885584	28	16	42	35	22	35	43	36	263	69	0.390393	1	0.149	0.107	0.118	0.203	-0.033	22	38.5	28.5	39.5	36.3636	41.9118	5.54813
ENSG00000039560	RAI14	5	+	34813573	34813660	34812179	34812208	34814582	34814669	430	265	729	475	509	585	681	810	156	69	0.037458	0.535314	0.207	0.198	0.248	0.242	-0.042	347.5	602	547	745.5	36.5982	42.3211	5.72287
ENSG00000108219	TSPAN14	10	+	80468546	80468687	80454352	80454371	80489216	80489314	66	61	30	16	70	118	21	28	210	69	0.280016	1	0.42	0.556	0.523	0.581	-0.064	63.5	23	94	24.5	73.4104	79.3249	5.91449
ENSG00000090060	PAPOLA	14	+	96562818	96562893	96556174	96556413	96564954	96567111	76	40	28	22	72	69	23	22	144	69	0.242729	1	0.565	0.466	0.6	0.6	-0.085	58	25	70.5	22.5	69.8795	75.8065	5.92693
ENSG00000186575	NF2	22	+	29683019	29683064	29681438	29681601	29694751	29694811	37	29	50	41	34	37	31	46	114	69	0.334703	1	0.309	0.3	0.399	0.327	-0.058	33	45.5	35.5	38.5	42.0382	47.973	5.93476
ENSG00000115380	EFEMP1	2	-	55922570	55922747	55922359	55922447	55922898	55922939	138	71	406	355	67	140	233	312	246	69	0.0354492	0.525395	0.087	0.053	0.075	0.112	-0.024	104.5	380.5	103.5	272.5	21.5464	27.5266	5.9802
ENSG00000138674	SEC31A	4	-	82842139	82842481	82828999	82829058	82844385	82844509	215	178	62	36	477	505	81	78	411	69	0.0226823	0.414011	0.368	0.454	0.497	0.521	-0.098	196.5	49	491	79.5	80.0407	86.0649	6.02412
ENSG00000144283	PKP4	2	+	158676738	158676867	158673882	158674000	158678580	158678654	26	23	45	56	21	29	31	48	198	69	0.330811	1	0.168	0.125	0.191	0.174	-0.036	24.5	50.5	25	39.5	32.6667	38.7597	6.09302
ENSG00000152601	MBNL1	3	+	152446703	152446757	152445281	152445539	152447619	152447773	23	22	27	17	33	39	22	33	123	69	0.403553	1	0.323	0.421	0.457	0.399	-0.056	22.5	22	36	27.5	50.5618	56.6929	6.13112
ENSG00000102897	LYRM1	16	+	20902485	20902717	20900449	20900535	20915555	20915714	35	20	35	22	29	43	27	31	301	69	0.352389	1	0.186	0.172	0.198	0.241	-0.041	27.5	28.5	36	29	49.1071	55.3846	6.27747
ENSG00000131263	RLIM	X	-	74612581	74612643	74595808	74596000	74614421	74614617	39	27	92	81	59	48	89	116	131	69	0.133244	1	0.183	0.149	0.259	0.179	-0.053	33	86.5	53.5	102.5	27.6151	34.2949	6.67981
ENSG00000135506	OS9	12	+	57720098	57720263	57718992	57719182	57720405	57720518	123	107	40	26	101	163	20	28	234	69	0.0528927	0.644472	0.476	0.548	0.598	0.632	-0.103	115	33	132	24	77.7027	84.6154	6.91268
ENSG00000140157	NIPA2	15	+	22845145	22845267	22838689	22838921	22851638	22851870	67	39	44	29	45	41	19	25	191	69	0.264331	1	0.355	0.327	0.461	0.372	-0.076	53	36.5	43	22	59.2179	66.1538	6.93597
ENSG00000107372	ZFAND5	9	-	72363469	72363606	72360627	72360787	72364695	72365197	119	86	27	14	141	148	9	22	206	69	0.0388356	0.546504	0.596	0.673	0.84	0.693	-0.132	102.5	20.5	144.5	15.5	83.3333	90.3125	6.97917
ENSG00000003436	TFPI	2	-	187529363	187529485	187503647	187503770	187554199	187554349	289	181	398	206	222	308	191	323	191	69	0.037196	0.534228	0.208	0.241	0.296	0.256	-0.052	235	302	265	257	43.7616	50.7663	7.00464
ENSG00000164548	TRA2A	7	-	23522120	23522432	23521706	23521840	23531788	23531980	57	25	99	46	72	78	92	105	381	69	0.124373	1	0.094	0.09	0.124	0.119	-0.029	41	72.5	75	98.5	36.1233	43.2277	7.10432
ENSG00000114209	PDCD10	3	-	167725400	167725473	167720061	167720273	167734805	167734939	56	29	102	59	63	67	65	117	142	69	0.133038	1	0.211	0.193	0.32	0.218	-0.067	42.5	80.5	65	91	34.5528	41.6667	7.11382
ENSG00000100796	SMEK1	14	-	91466260	91466416	91465249	91465419	91470836	91470995	30	36	237	176	62	66	266	218	225	69	0.00769711	0.229438	0.037	0.059	0.067	0.085	-0.028	33	206.5	64	242	13.7787	20.915	7.13633
ENSG00000157954	WIPI2	7	+	5193117	5193345	5190258	5190493	5199575	5199658	66	30	88	37	55	57	54	55	297	69	0.180925	1	0.148	0.159	0.191	0.194	-0.039	48	62.5	56	54.5	43.4389	50.6787	7.23982
ENSG00000164548	TRA2A	7	-	23522131	23522432	23521706	23521840	23531788	23532041	54	21	99	46	63	76	92	105	370	69	0.111239	0.970123	0.092	0.078	0.113	0.119	-0.031	37.5	72.5	69.5	98.5	34.0909	41.369	7.27814
ENSG00000157657	ZNF618	9	+	114035190	114035235	114032644	114032728	114036299	114036377	31	15	41	19	38	37	29	44	114	69	0.283191	1	0.314	0.323	0.442	0.337	-0.071	23	30	37.5	36.5	43.3962	50.6757	7.27945
ENSG00000182718	ANXA2	15	-	60397257	60397338	60386027	60386086	60397942	60397978	392	327	1194	1115	824	809	1610	2014	150	69	0.000791196	0.0579034	0.131	0.119	0.191	0.156	-0.048	359.5	1154.5	816.5	1812	23.745	31.0633	7.3183
ENSG00000138674	SEC31A	4	-	82842184	82842481	82828999	82829058	82844385	82844509	160	133	62	36	355	386	81	78	366	69	0.0198531	0.383382	0.327	0.411	0.452	0.483	-0.099	146.5	49	370.5	79.5	74.9361	82.3333	7.39727
ENSG00000214078	CPNE1	20	-	35658929	35659014	35632794	35632923	35664759	35664900	33	23	20	24	31	47	25	20	154	69	0.37604	1	0.425	0.3	0.357	0.513	-0.073	28	22	39	22.5	56	63.4146	7.41463
ENSG00000140750	ARHGAP17	16	-	24927683	24927732	24919394	24920260	24930783	24931160	28	23	56	24	47	40	42	58	118	69	0.330803	1	0.226	0.359	0.396	0.287	-0.049	25.5	40	43.5	50	38.9313	46.5241	7.59277
ENSG00000115419	GLS	2	+	190913192	190913364	190910262	190910321	190921023	190921056	28	16	83	39	27	46	73	67	241	69	0.135768	1	0.088	0.105	0.096	0.164	-0.034	22	61	36.5	70	26.506	34.2723	7.76628
ENSG00000123737	EXOSC9	4	+	121816143	121816194	121813865	121814047	121816368	121816447	36	33	32	17	54	66	33	28	120	69	0.291171	1	0.393	0.527	0.485	0.575	-0.07	34.5	24.5	60	30.5	58.4746	66.2983	7.82377
ENSG00000119630	PGF	14	-	74946732	74946948	74946378	74946408	74948506	74948583	92	67	223	161	78	124	145	197	285	69	0.0327126	0.505878	0.091	0.092	0.115	0.132	-0.032	79.5	192	101	171	29.2818	37.1324	7.85058
ENSG00000132716	DCAF8	1	-	160261284	160261358	160243959	160244034	160262448	160262531	24	28	26	32	66	87	54	69	143	69	0.162485	1	0.308	0.297	0.371	0.378	-0.072	26	29	76.5	61.5	47.2727	55.4348	8.16206
ENSG00000136527	TRA2B	3	-	185931576	185931852	185926600	185926734	185937824	185938029	78	46	110	79	73	114	96	107	345	69	0.0623993	0.706721	0.124	0.104	0.132	0.176	-0.04	62	94.5	93.5	101.5	39.6166	47.9487	8.3321
ENSG00000172775	FAM192A	16	-	57178501	57178852	57173727	57173869	57185820	57186039	42	51	162	125	79	75	158	157	420	69	0.024202	0.42848	0.041	0.063	0.076	0.073	-0.022	46.5	143.5	77	157.5	24.4737	32.8358	8.36214
ENSG00000003436	TFPI	2	-	187513615	187513646	187503647	187503770	187554199	187554492	123	55	398	206	81	153	191	323	100	69	0.00457134	0.168348	0.176	0.156	0.226	0.246	-0.07	89	302	117	257	22.7621	31.2834	8.52127
ENSG00000136003	ISCU	12	+	108564059	108564155	108562605	108562736	108564278	108564392	29	14	82	39	42	34	66	76	165	69	0.0869001	0.852088	0.129	0.131	0.21	0.158	-0.054	21.5	60.5	38	71	26.2195	34.8624	8.64287
ENSG00000187109	NAP1L1	12	-	76068908	76068994	76060137	76060279	76074202	76074239	605	405	333	270	882	970	377	364	155	69	0.000696627	0.0528333	0.447	0.4	0.51	0.543	-0.103	505	301.5	926	370.5	62.6162	71.4231	8.80682
ENSG00000157954	WIPI2	7	+	5193117	5193171	5190245	5190493	5199575	5199658	78	39	88	37	70	77	54	55	123	69	0.0810286	0.81561	0.332	0.372	0.421	0.44	-0.079	58.5	62.5	73.5	54.5	48.3471	57.4219	9.07477
ENSG00000136068	FLNB	3	+	58141857	58141929	58138281	58138529	58142649	58142752	209	152	52	46	142	204	16	32	141	69	0.00118014	0.0751237	0.663	0.618	0.813	0.757	-0.144	180.5	49	173	24	78.6492	87.8173	9.16802
ENSG00000110841	PPFIBP1	12	+	27658815	27658848	27656615	27656730	27660883	27660945	106	74	63	42	112	155	44	57	102	69	0.0279478	0.463376	0.532	0.544	0.633	0.648	-0.103	90	52.5	133.5	50.5	63.1579	72.5543	9.39645
ENSG00000105483	CARD8	19	-	48249522	48249633	48240961	48241063	48249750	48249833	156	99	28	16	207	238	10	14	180	69	2.23099e-05	0.00416814	0.681	0.703	0.888	0.867	-0.185	127.5	22	222.5	12	85.2843	94.8827	9.59845
ENSG00000110536	PTPMT1	11	+	47569699	47569891	47565457	47565986	47571470	47572360	101	72	28	18	160	172	23	19	261	69	0.00314842	0.136253	0.488	0.514	0.648	0.705	-0.175	86.5	23	166	21	78.9954	88.7701	9.77462
ENSG00000105483	CARD8	19	-	48232452	48232789	48231659	48231810	48234402	48234543	156	82	35	24	170	255	14	33	406	69	0.000864949	0.060971	0.431	0.367	0.674	0.568	-0.222	119	29.5	212.5	23.5	80.1347	90.0424	9.90769
ENSG00000020577	SAMD4A	14	+	54737023	54737287	54702061	54702580	54748814	54748924	65	55	44	20	49	71	17	22	333	69	0.105495	0.940002	0.234	0.363	0.374	0.401	-0.089	60	32	60	19.5	65.2174	75.4717	10.2543
ENSG00000144810	COL8A1	3	+	99675659	99675721	99638474	99638664	99744896	99745021	46	47	61	68	53	61	44	60	131	69	0.0497981	0.624973	0.284	0.267	0.388	0.349	-0.093	46.5	64.5	57	52	41.8919	52.2936	10.4017
ENSG00000105483	CARD8	19	-	48232452	48232493	48231659	48231810	48234402	48234543	150	79	35	24	188	242	14	33	110	69	0.000223519	0.0234542	0.729	0.674	0.894	0.821	-0.156	114.5	29.5	215	23.5	79.5139	90.1468	10.6329
ENSG00000169764	UGP2	2	+	63842058	63842204	63840953	63841232	63856305	63856433	39	25	53	22	54	65	40	50	215	69	0.0754561	0.782129	0.191	0.267	0.302	0.294	-0.069	32	37.5	59.5	45	46.0432	56.9378	10.8946
ENSG00000139218	SCAF11	12	-	45974189	45975734	45964106	45964188	45990352	45990565	23	19	58	26	30	41	48	40	1614	69	0.0704633	0.756977	0.017	0.03	0.026	0.042	-0.011	21	42	35.5	44	33.3333	44.6541	11.3208
ENSG00000101152	DNAJC5	20	+	63931108	63931182	63930850	63931022	63931464	63936031	27	21	51	29	43	42	46	42	143	69	0.059308	0.683842	0.203	0.259	0.311	0.325	-0.087	24	40	42.5	44	37.5	49.1329	11.6329
ENSG00000123562	MORF4L2	X	-	103684680	103684729	103678498	103678651	103685170	103685260	28	47	83	52	64	81	68	88	118	69	0.0652719	0.723351	0.165	0.346	0.355	0.35	-0.097	37.5	67.5	72.5	78	35.7143	48.1728	12.4585
ENSG00000101266	CSNK2A1	20	-	527932	528049	508450	508660	543671	543821	46	31	148	86	82	79	138	131	186	69	0.00160983	0.0895735	0.103	0.118	0.181	0.183	-0.072	38.5	117	80.5	134.5	24.7588	37.4419	12.683
ENSG00000126777	KTN1	14	+	55663954	55664041	55661273	55661612	55667240	55667330	43	20	66	27	74	65	61	56	156	69	0.0124871	0.300789	0.224	0.247	0.349	0.339	-0.108	31.5	46.5	69.5	58.5	40.3846	54.2969	13.9123
ENSG00000140157	NIPA2	15	+	22839654	22839790	22838659	22838921	22851638	22851661	48	35	44	29	36	54	19	25	205	69	0.0249702	0.436069	0.269	0.289	0.389	0.421	-0.126	41.5	36.5	45	22	53.2051	67.1642	13.9591
ENSG00000115875	SRSF7	2	-	38748897	38749346	38748578	38748653	38749528	38749705	138	116	137	111	255	253	119	139	518	69	1.96331e-05	0.00392321	0.118	0.122	0.222	0.195	-0.089	127	124	254	129	50.5976	66.3185	15.7209
ENSG00000115875	SRSF7	2	-	38748897	38749173	38748578	38748653	38749528	38749705	126	110	137	111	233	237	119	139	345	69	2.65855e-05	0.00473594	0.155	0.165	0.281	0.254	-0.108	118	124	235	129	48.7603	64.5604	15.8001
ENSG00000137573	SULF1	8	+	69495764	69495926	69466623	69466950	69501873	69501968	26	37	42	30	43	45	28	22	231	69	0.0132012	0.310084	0.156	0.269	0.314	0.379	-0.134	31.5	36	44	25	46.6667	63.7681	17.1014
ENSG00000136068	FLNB	3	+	58141857	58141896	58138281	58138529	58142649	58142752	45	41	52	46	47	53	16	32	108	69	0.0015746	0.0889049	0.356	0.363	0.652	0.514	-0.223	43	49	50	24	46.7391	67.5676	20.8284
ENSG00000156976	EIF4A2	3	+	186788309	186788416	186787802	186787882	186789124	186789881	24	20	43	21	93	112	20	22	176	69	1.6428e-12	1.25838e-08	0.18	0.272	0.646	0.666	-0.43	22	32	102.5	21	40.7407	82.996	42.2552
ENSG00000156976	EIF4A2	3	+	186788309	186788420	186787802	186787882	186789124	186789291	27	19	43	21	149	151	20	22	180	69	0	0	0.194	0.258	0.741	0.725	-0.507	23	32	150	21	41.8182	87.7193	45.9011

## Sheet: NTRAS intron retention
GeneID	gene symbol	chr	strand	riExonStart_0base	riExonEnd	upstreamES	upstreamEE	downstreamES	downstreamEE	IC_LNA Ctrl		SC_LNA Ctrl		IC_LNA NTRAS		SC_LNA NTRAS		IncFormLen	SkipFormLen	PValue	FDR	IncLevel1		IncLevel2		IncLevelDifference	Median IC_LNA Ctrl	Median EC_LNA Ctrl	Median IC_LNA NTRAS	Median EC_LNA NTRAS	% IC_LNA Ctrl	% IC_LNA NTRAS	% IC_LNA NTRAS-% IC_LNA Ctrl
ENSG00000176170	SPHK1	17	+	76385450	76386137	76385450	76385654	76385984	76386137	52	33	28	15	45	56	52	45	399	69	0.0126835	0.201727	0.243	0.276	0.13	0.177	0.106	42.5	21.5	50.5	48.5	66.4062	51.0101	-15.3961
ENSG00000179222	MAGED1	X	+	51901552	51902354	51901552	51901938	51902145	51902354	31	21	20	20	24	23	33	34	276	69	0.0428118	0.377795	0.279	0.208	0.154	0.145	0.094	26	20	23.5	33.5	56.5217	41.2281	-15.2937
ENSG00000147140	NONO	X	+	71297835	71298508	71297835	71297938	71298468	71298508	66	55	50	32	50	74	62	86	599	69	0.00793352	0.153483	0.132	0.165	0.085	0.09	0.061	60.5	41	62	74	59.6059	45.5882	-14.0177
ENSG00000196352	CD55	1	+	207336692	207337409	207336692	207336818	207337328	207337409	56	37	152	126	43	68	391	390	579	69	7.38194e-06	0.000795668	0.042	0.034	0.013	0.02	0.022	46.5	139	55.5	390.5	25.0674	12.4439	-12.6234
ENSG00000145247	OCIAD2	4	-	48892771	48894053	48892771	48892889	48894005	48894053	27	20	33	20	32	38	60	72	1185	69	0.0759767	0.495243	0.045	0.055	0.03	0.03	0.02	23.5	26.5	35	66	47	34.6535	-12.3465
ENSG00000172262	ZNF131	5	+	43161248	43161931	43161248	43161606	43161708	43161931	48	34	29	15	48	36	28	45	171	69	0.130282	0.623392	0.4	0.478	0.409	0.244	0.112	41	22	42	36.5	65.0794	53.5032	-11.5762
ENSG00000100911	PSME2	14	-	24145709	24146240	24145709	24145772	24146207	24146240	38	40	32	25	88	60	80	88	504	69	0.0673861	0.46326	0.14	0.18	0.131	0.085	0.052	39	28.5	74	84	57.7778	46.8354	-10.9423
ENSG00000179889	PDXDC1	16	+	15031734	15032979	15031734	15031906	15032860	15032979	30	20	26	32	35	35	61	64	1023	69	0.130352	0.623392	0.072	0.04	0.037	0.036	0.019	25	29	35	62.5	46.2963	35.8974	-10.3989
ENSG00000112739	PRPF4B	6	+	4056320	4057187	4056320	4056435	4057035	4057187	138	62	51	44	132	101	97	72	669	69	0.0598729	0.443035	0.218	0.127	0.123	0.126	0.048	100	47.5	116.5	84.5	67.7966	57.9602	-9.83641
ENSG00000133641	C12orf29	12	+	88043598	88045779	88043598	88043715	88045581	88045779	23	18	30	20	18	26	37	42	1935	69	0.222633	0.796267	0.027	0.031	0.017	0.022	0.009	20.5	25	22	39.5	45.0549	35.7724	-9.28259
ENSG00000153914	SREK1	5	+	66162413	66163922	66162413	66162592	66163791	66163922	58	18	85	46	40	50	112	124	1268	69	0.0759446	0.495243	0.036	0.021	0.019	0.021	0.008	38	65.5	45	118	36.715	27.6074	-9.10761
ENSG00000114416	FXR1	3	+	180962882	180963090	180962882	180962940	180963027	180963090	43	21	45	27	40	42	56	78	156	69	0.141771	0.649548	0.297	0.256	0.24	0.192	0.06	32	36	41	67	47.0588	37.963	-9.09586
ENSG00000129351	ILF3	19	+	10683916	10685765	10683916	10683970	10684415	10685765	28	19	47	29	23	16	48	43	514	69	0.193894	0.746395	0.074	0.081	0.06	0.048	0.024	23.5	38	19.5	45.5	38.2114	30	-8.21138
ENSG00000132424	PNISR	6	-	99403828	99404702	99403828	99403882	99404602	99404702	81	63	34	14	70	122	36	58	789	69	0.115119	0.596691	0.172	0.282	0.145	0.155	0.077	72	24	96	47	75	67.1329	-7.86713
ENSG00000111144	LTA4H	12	-	96009093	96013258	96009093	96009148	96013187	96013258	156	109	36	33	135	157	58	57	4108	69	0.0454912	0.386739	0.068	0.053	0.038	0.044	0.02	132.5	34.5	146	57.5	79.3413	71.7445	-7.59685
ENSG00000234741	GAS5	1	-	173865856	173866206	173865856	173865894	173866176	173866206	48	29	30	30	54	65	48	77	351	69	0.266151	0.870253	0.239	0.16	0.181	0.142	0.038	38.5	30	59.5	62.5	56.2044	48.7705	-7.43389
ENSG00000117632	STMN1	1	-	25901490	25903813	25901490	25901682	25903640	25903813	364	302	396	330	325	327	393	551	2027	69	0.0304636	0.315698	0.03	0.03	0.027	0.02	0.006	333	363	326	472	47.8448	40.8521	-6.9927
ENSG00000149480	MTA2	11	-	62597315	62597712	62597315	62597415	62597609	62597712	45	40	185	143	34	34	204	221	263	69	0.0179832	0.236674	0.06	0.068	0.042	0.039	0.024	42.5	164	34	212.5	20.5811	13.7931	-6.78801
ENSG00000234741	GAS5	1	-	173864483	173864704	173864483	173864506	173864674	173864704	98	51	89	50	113	138	176	131	237	69	0.163232	0.695522	0.243	0.229	0.157	0.235	0.04	74.5	69.5	125.5	153.5	51.7361	44.9821	-6.75403
ENSG00000234741	GAS5	1	-	173864256	173864506	173864256	173864304	173864483	173864506	99	70	61	27	118	181	119	88	248	69	0.223184	0.796267	0.311	0.419	0.216	0.364	0.075	84.5	44	149.5	103.5	65.7588	59.0909	-6.66785
ENSG00000145632	PLK2	5	-	58458083	58458528	58458083	58458171	58458398	58458528	114	86	60	45	137	147	90	108	296	69	0.125371	0.622321	0.307	0.308	0.262	0.241	0.056	100	52.5	142	99	65.5738	58.9212	-6.65261
ENSG00000163938	GNL3	3	+	52690591	52691071	52690591	52690704	52690944	52691071	26	19	50	40	26	36	69	101	309	69	0.254241	0.851609	0.104	0.096	0.078	0.074	0.024	22.5	45	31	85	33.3333	26.7241	-6.6092
ENSG00000179632	MAF1	8	+	144106342	144106674	144106342	144106464	144106554	144106674	28	23	47	48	24	29	62	72	159	69	0.243434	0.832031	0.205	0.172	0.144	0.149	0.042	25.5	47.5	26.5	67	34.9315	28.3422	-6.58926
ENSG00000099622	CIRBP	19	+	1271980	1273172	1271980	1272051	1272426	1273172	73	97	77	67	84	77	81	96	444	69	0.169041	0.704648	0.128	0.184	0.139	0.111	0.031	85	72	80.5	88.5	54.1401	47.6331	-6.50699
ENSG00000169045	HNRNPH1	5	-	179616868	179617110	179616868	179616958	179617050	179617110	32	25	32	24	28	49	37	61	161	69	0.333946	0.942718	0.3	0.309	0.245	0.256	0.054	28.5	28	38.5	49	50.4425	44	-6.44248
ENSG00000175727	MLXIP	12	+	122135488	122137590	122135488	122135666	122137468	122137590	100	79	41	46	123	95	64	76	1871	69	0.17132	0.708143	0.083	0.06	0.066	0.044	0.017	89.5	43.5	109	70	67.2932	60.8939	-6.39938
ENSG00000197043	ANXA6	5	-	151138677	151139447	151138677	151138791	151139352	151139447	25	18	58	68	26	39	122	154	630	69	0.16501	0.698766	0.045	0.028	0.023	0.027	0.011	21.5	63	32.5	138	25.4438	19.0616	-6.3822
ENSG00000089737	DDX24	14	-	94054995	94057897	94054995	94055184	94057821	94057897	111	93	32	36	118	152	65	58	2706	69	0.138024	0.640055	0.081	0.062	0.044	0.063	0.018	102	34	135	61.5	75	68.7023	-6.29771
ENSG00000197622	CDC42SE1	1	-	151055015	151055993	151055015	151055126	151055676	151055993	54	49	31	17	46	70	27	44	619	69	0.29342	0.899941	0.163	0.243	0.16	0.151	0.048	51.5	24	58	35.5	68.2119	62.0321	-6.17983
ENSG00000142534	RPS11	19	+	49497519	49498046	49497519	49497595	49497916	49498046	92	102	193	219	193	276	552	789	390	69	0.0449307	0.385109	0.078	0.076	0.058	0.058	0.019	97	206	234.5	670.5	32.0132	25.9116	-6.1016
ENSG00000132522	GPS2	17	-	7314487	7315119	7314487	7314597	7314958	7315119	93	72	40	33	154	129	57	107	430	69	0.337747	0.945585	0.272	0.259	0.302	0.162	0.034	82.5	36.5	141.5	82	69.3277	63.311	-6.01677
ENSG00000177731	FLII	17	-	18245229	18245419	18245229	18245272	18245353	18245419	23	24	116	112	25	26	209	195	150	69	0.0474295	0.392433	0.084	0.09	0.052	0.058	0.032	23.5	114	25.5	202	17.0909	11.2088	-5.88212
ENSG00000143702	CEP170	1	-	243185778	243186422	243185778	243186072	243186258	243186422	125	36	36	21	73	100	40	41	255	69	0.502531	1	0.484	0.317	0.331	0.398	0.036	80.5	28.5	86.5	40.5	73.8532	68.1102	-5.74297
ENSG00000165671	NSD1	5	+	177135086	177136030	177135086	177135200	177135940	177136030	164	95	28	17	131	144	36	35	809	69	0.0883329	0.51932	0.333	0.323	0.237	0.26	0.08	129.5	22.5	137.5	35.5	85.1974	79.4798	-5.7176
ENSG00000112759	SLC29A1	6	+	44229906	44230481	44229906	44230046	44230346	44230481	26	22	62	39	19	15	47	46	369	69	0.324086	0.931328	0.073	0.095	0.07	0.057	0.02	24	50.5	17	46.5	32.2148	26.7717	-5.44311
ENSG00000137942	FNBP1L	1	+	93550946	93554659	93550946	93551105	93552408	93554659	200	121	42	24	139	174	40	50	1372	69	0.105489	0.568682	0.193	0.202	0.149	0.149	0.049	160.5	33	156.5	45	82.9457	77.6675	-5.27824
ENSG00000149136	SSRP1	11	-	57328296	57330138	57328296	57328426	57330092	57330138	26	16	106	76	22	31	149	190	1735	69	1	1	0.01	0.008	0.006	0.006	0.003	21	91	26.5	169.5	18.75	13.5204	-5.22959
ENSG00000126777	KTN1	14	+	55671565	55671877	55671565	55671655	55671784	55671877	99	40	152	62	141	71	157	107	198	69	0.248391	0.840223	0.185	0.184	0.238	0.188	-0.028	69.5	107	106	132	39.3768	44.5378	5.16104
ENSG00000110321	EIF4G2	11	-	10803479	10804050	10803479	10803590	10803898	10804050	31	25	262	181	42	61	232	289	377	69	0.0262788	0.291578	0.021	0.025	0.032	0.037	-0.012	28	221.5	51.5	260.5	11.2224	16.5064	5.28397
ENSG00000107863	ARHGAP21	10	-	24595887	24596882	24595887	24596043	24596739	24596882	26	15	62	22	22	25	34	42	765	69	0.426622	1	0.036	0.058	0.055	0.051	-0.006	20.5	42	23.5	38	32.8	38.2114	5.41138
ENSG00000131051	RBM39	20	-	35738967	35740887	35738967	35739017	35740823	35740887	774	574	284	186	978	1140	242	301	1875	69	0.0141994	0.213204	0.091	0.102	0.129	0.122	-0.029	674	235	1059	271.5	74.1474	79.5941	5.44672
ENSG00000061273	HDAC7	12	-	47789812	47791308	47789812	47789920	47791258	47791308	25	17	29	22	31	33	38	24	1407	69	0.392108	0.986511	0.041	0.037	0.038	0.063	-0.012	21	25.5	32	31	45.1613	50.7937	5.63236
ENSG00000100650	SRSF5	14	+	69768797	69769251	69768797	69768896	69769181	69769251	43	42	166	150	83	81	202	243	354	69	0.0726908	0.485199	0.048	0.052	0.074	0.061	-0.018	42.5	158	82	222.5	21.197	26.9294	5.73238
ENSG00000141522	ARHGDIA	17	-	81869329	81869625	81869329	81869406	81869541	81869625	31	26	121	94	52	39	129	117	204	69	0.11685	0.601014	0.08	0.086	0.12	0.101	-0.028	28.5	107.5	45.5	123	20.9559	27.003	6.04709
ENSG00000169714	CNBP	3	-	129171078	129171538	129171078	129171277	129171445	129171538	29	18	55	40	21	45	42	60	237	69	0.295312	0.90371	0.133	0.116	0.127	0.179	-0.028	23.5	47.5	33	51	33.0986	39.2857	6.18712
ENSG00000075711	DLG1	3	-	197065275	197065809	197065275	197065448	197065707	197065809	47	29	46	35	79	57	58	53	328	69	0.218281	0.79245	0.177	0.148	0.223	0.185	-0.042	38	40.5	68	55.5	48.4076	55.0607	6.65309
ENSG00000129422	MTUS1	8	-	17653424	17654666	17653424	17653498	17654560	17654666	124	132	325	232	113	163	189	256	1131	69	0.0524613	0.417752	0.023	0.034	0.035	0.037	-0.008	128	278.5	138	222.5	31.4883	38.2802	6.79185
ENSG00000065000	AP3D1	19	-	2109085	2109958	2109085	2109207	2109872	2109958	35	30	38	33	37	60	34	45	734	69	0.230209	0.808815	0.08	0.079	0.093	0.111	-0.023	32.5	35.5	48.5	39.5	47.7941	55.1136	7.31952
ENSG00000197756	RPL37A	2	+	216499948	216501467	216499948	216500031	216501340	216501467	512	354	698	411	613	776	592	711	1378	69	0.0113549	0.189223	0.035	0.041	0.049	0.052	-0.012	433	554.5	694.5	651.5	43.8481	51.5973	7.74922
ENSG00000136068	FLNB	3	+	58168439	58169793	58168439	58168658	58169589	58169793	87	93	157	155	95	98	104	138	1000	69	0.0530056	0.419871	0.037	0.04	0.059	0.047	-0.014	90	156	96.5	121	36.5854	44.3678	7.78245
ENSG00000177054	ZDHHC13	11	+	19166301	19170568	19166301	19166385	19170410	19170568	93	45	34	30	68	93	22	28	4094	69	0.093136	0.53053	0.044	0.025	0.05	0.053	-0.017	69	32	80.5	25	68.3168	76.3033	7.98649
ENSG00000164934	DCAF13	8	+	103427096	103430689	103427096	103427252	103430611	103430689	64	40	63	38	82	86	66	52	3428	69	0.115265	0.596691	0.02	0.021	0.024	0.032	-0.007	52	50.5	84	59	50.7317	58.7413	8.00955
ENSG00000115875	SRSF7	2	-	38748578	38749705	38748578	38748653	38749528	38749705	390	292	137	111	517	611	119	139	944	69	0.001038	0.037294	0.172	0.161	0.241	0.243	-0.076	341	124	564	129	73.3333	81.3853	8.05195
ENSG00000198218	QRICH1	3	-	49032621	49033228	49032621	49032773	49033119	49033228	20	21	104	79	28	35	80	96	415	69	0.0541922	0.423056	0.031	0.042	0.055	0.057	-0.019	20.5	91.5	31.5	88	18.3036	26.3598	8.05626
ENSG00000185896	LAMP1	13	+	113320344	113321470	113320344	113320470	113321403	113321470	37	23	115	90	70	71	137	179	1002	69	0.028595	0.304895	0.022	0.017	0.034	0.027	-0.011	30	102.5	70.5	158	22.6415	30.8534	8.21188
ENSG00000103266	STUB1	16	+	681792	682076	681792	681880	682019	682076	51	73	179	168	117	158	283	236	208	69	0.0130108	0.203454	0.086	0.126	0.121	0.182	-0.045	62	173.5	137.5	259.5	26.327	34.6348	8.3078
ENSG00000198805	PNP	14	+	20474471	20474948	20474471	20474575	20474772	20474948	29	21	133	66	56	84	155	194	266	69	0.0233716	0.27293	0.054	0.076	0.086	0.101	-0.028	25	99.5	70	174.5	20.0803	28.6299	8.54954
ENSG00000135018	UBQLN1	9	-	83666349	83669327	83666349	83666433	83669184	83669327	87	55	218	129	134	121	202	220	2820	69	0.0183426	0.238418	0.01	0.01	0.016	0.013	-0.004	71	173.5	127.5	211	29.0389	37.6662	8.62732
ENSG00000008517	IL32	16	+	3065661	3065826	3065661	3065687	3065783	3065826	29	17	31	23	39	46	32	38	165	69	0.174641	0.711292	0.281	0.236	0.338	0.336	-0.079	23	27	42.5	35	46	54.8387	8.83871
ENSG00000120896	SORBS3	8	+	22565825	22566484	22565825	22565872	22566344	22566484	61	53	35	21	81	95	22	31	541	69	0.0450443	0.385109	0.182	0.244	0.32	0.281	-0.087	57	28	88	26.5	67.0588	76.8559	9.79707
ENSG00000060138	YBX3	12	-	10709907	10713333	10709907	10710114	10713210	10713333	595	434	453	405	654	712	376	373	3165	69	0.000387556	0.0160225	0.028	0.023	0.037	0.04	-0.013	514.5	429	683	374.5	54.531	64.5863	10.0553
ENSG00000107679	PLEKHA1	10	+	122417899	122424263	122417899	122417968	122424198	122424263	91	58	35	40	130	147	44	40	6299	69	0.0148036	0.215136	0.028	0.016	0.031	0.039	-0.013	74.5	37.5	138.5	42	66.5179	76.7313	10.2134
ENSG00000132274	TRIM22	11	+	5697247	5698545	5697247	5697343	5698314	5698545	104	82	63	40	34	59	12	17	1040	69	0.042043	0.374294	0.099	0.12	0.158	0.187	-0.063	93	51.5	46.5	14.5	64.3599	76.2295	11.8696
ENSG00000168958	MFF	2	+	227328677	227330846	227328677	227328789	227330625	227330846	45	26	49	26	51	72	38	41	1905	69	0.0368535	0.350552	0.032	0.035	0.046	0.06	-0.019	35.5	37.5	61.5	39.5	48.6301	60.8911	12.261
ENSG00000163565	IFI16	1	+	159051678	159053724	159051678	159052098	159053532	159053724	31	28	31	13	50	55	18	27	1503	69	0.0471859	0.392433	0.044	0.09	0.113	0.086	-0.033	29.5	22	52.5	22.5	57.2816	70	12.7184
ENSG00000021776	AQR	15	-	34873827	34874864	34873827	34873999	34874676	34874864	20	24	32	11	37	32	24	16	746	69	0.117796	0.60358	0.055	0.168	0.125	0.156	-0.029	22	21.5	34.5	20	50.5747	63.3028	12.728
ENSG00000140525	FANCI	15	+	89281764	89283250	89281764	89281835	89283135	89283250	27	14	20	23	25	36	13	13	1369	69	0.00652503	0.134439	0.064	0.03	0.088	0.122	-0.058	20.5	21.5	30.5	13	48.8095	70.1149	21.3054

## Sheet: NTRAS mutually exlusive exons
GeneID	geneSymbol	chr	strand	1stExonStart_0base	1stExonEnd	2ndExonStart_0base	2ndExonEnd	upstreamES	upstreamEE	downstreamES	downstreamEE	IC_LNA Ctrl		SC_LNA Ctrl		IC_LNA NTRAS		SC_LNA NTRAS		IncFormLen	SkipFormLen	PValue	FDR	IncLevel1		IncLevel2		IncLevelDifference	Median IC_LNA Ctrl	Median EC_LNA Ctrl	Median IC_LNA NTRAS	Median EC_LNA NTRAS	% IC_LNA Ctrl	% IC_LNA NTRAS	% IC_LNA NTRAS-% IC_LNA Ctrl
ENSG00000206560	ANKRD28	3	-	15737032	15737233	15751749	15751820	15735409	15735497	15766233	15766312	33	9	30	22	13	9	44	51	140	270	0.00618308	0.142735	0.68	0.441	0.363	0.254	0.252	21	26	11	47.5	44.6809	18.8034	-25.8774
ENSG00000137312	FLOT1	6	-	30741613	30741704	30741791	30741867	30741189	30741333	30742146	30742203	40	41	46	35	37	26	60	76	145	160	0.00445232	0.122865	0.49	0.564	0.405	0.274	0.187	40.5	40.5	31.5	68	50	31.6583	-18.3417
ENSG00000150687	PRSS23	11	+	86939019	86939126	86950355	86950499	86823376	86823593	86951215	86952788	98	72	153	124	39	57	198	185	176	213	1.32255e-06	0.000343069	0.437	0.413	0.192	0.272	0.193	85	138.5	48	191.5	38.0313	20.0418	-17.9896
ENSG00000131374	TBC1D5	3	-	17428449	17428519	17508473	17508605	17406417	17406526	17623848	17623913	37	24	46	30	10	32	49	51	201	139	0.0278357	0.307258	0.357	0.356	0.124	0.303	0.143	30.5	38	21	50	44.5255	29.5775	-14.9481
ENSG00000167491	GATAD2A	19	+	19494293	19494383	19495753	19495885	19492580	19492712	19496051	19496219	39	24	33	18	20	21	31	28	159	201	0.0452245	0.399039	0.599	0.628	0.449	0.487	0.145	31.5	25.5	20.5	29.5	55.2632	41	-14.2632
ENSG00000104442	ARMC1	8	-	65605421	65605538	65613243	65613433	65605262	65605337	65622262	65622354	48	36	27	13	36	36	33	29	259	186	0.0343554	0.344084	0.561	0.665	0.439	0.471	0.158	42	20	36	31	67.7419	53.7313	-14.0106
ENSG00000213614	HEXA	15	-	72346526	72346710	72347685	72347758	72346234	72346325	72348047	72348134	48	23	38	16	44	48	56	65	142	253	0.0228612	0.275823	0.692	0.719	0.583	0.568	0.13	35.5	27	46	60.5	56.8	43.1925	-13.6075
ENSG00000090316	MAEA	4	+	1322380	1322503	1327626	1327703	1315396	1315600	1332756	1332865	59	33	31	30	56	59	61	66	192	146	0.0649084	0.480307	0.591	0.455	0.411	0.405	0.115	46	30.5	57.5	63.5	60.1307	47.5207	-12.6101
ENSG00000138750	NUP54	4	-	76136185	76136412	76144148	76144292	76134174	76134362	76144389	76144473	90	62	110	66	68	89	135	155	213	296	0.0079631	0.158895	0.532	0.566	0.412	0.444	0.121	76	88	78.5	145	46.3415	35.123	-11.2184
ENSG00000157954	WIPI2	7	+	5199575	5199658	5214534	5214704	5190195	5190493	5216562	5216659	90	39	100	73	58	56	126	120	152	239	0.0570532	0.443101	0.586	0.457	0.42	0.423	0.1	64.5	86.5	57	123	42.7152	31.6667	-11.0486
ENSG00000164171	ITGA2	5	+	53048642	53048770	53051410	53051559	53048362	53048477	53055537	53055688	79	32	82	62	32	43	67	80	197	218	0.169967	0.700946	0.516	0.364	0.346	0.373	0.081	55.5	72	37.5	73.5	43.5294	33.7838	-9.74563
ENSG00000074527	NTN4	12	-	95665809	95665980	95670077	95670146	95658987	95659222	95682706	95682822	81	81	171	152	42	79	118	269	138	240	0.00752777	0.154976	0.452	0.481	0.382	0.338	0.107	81	161.5	60.5	193.5	33.4021	23.8189	-9.58316
ENSG00000167522	ANKRD11	16	-	89305205	89305344	89316932	89317078	89291012	89291183	89418283	89418368	30	15	33	41	20	27	37	82	215	208	0.288797	0.856158	0.468	0.261	0.343	0.242	0.072	22.5	37	23.5	59.5	37.8151	28.3133	-9.50187
ENSG00000108219	TSPAN14	10	+	80507227	80507374	80509300	80509471	80489211	80489314	80512143	80512269	47	40	61	52	42	50	76	102	216	240	0.0649914	0.480307	0.461	0.461	0.38	0.353	0.095	43.5	56.5	46	89	43.5	34.0741	-9.42593
ENSG00000075711	DLG1	3	-	197149742	197149796	197161639	197161738	197142717	197142768	197194424	197194589	87	46	78	38	88	66	75	121	168	123	0.172002	0.707088	0.45	0.47	0.462	0.285	0.086	66.5	58	77	98	53.4137	44	-9.41365
ENSG00000047849	MAP4	3	-	47867245	47867338	47869213	47869327	47857430	47857512	47870812	47871105	35	45	56	38	32	50	55	87	183	162	0.153349	0.677746	0.356	0.512	0.34	0.337	0.095	40	47	41	71	45.977	36.6071	-9.36987
ENSG00000122884	P4HA1	10	-	73043886	73043957	73044980	73045051	73030266	73030370	73046924	73047101	77	52	128	94	56	103	175	243	140	140	0.0147304	0.221334	0.376	0.356	0.242	0.298	0.096	64.5	111	79.5	209	36.7521	27.5563	-9.19581
ENSG00000100938	GMPR2	14	+	24233478	24233598	24235736	24235820	24233218	24233340	24235966	24236140	38	44	50	52	52	46	74	104	189	153	0.114341	0.605623	0.381	0.407	0.363	0.264	0.081	41	51	49	89	44.5652	35.5072	-9.05797
ENSG00000103222	ABCC1	16	+	16009775	16009901	16014490	16014628	16007815	16007992	16016495	16016621	68	41	30	21	50	67	38	43	195	207	0.101806	0.589476	0.706	0.675	0.583	0.623	0.088	54.5	25.5	58.5	40.5	68.125	59.0909	-9.03409
ENSG00000138674	SEC31A	4	-	82861630	82861708	82862533	82862572	82857688	82857764	82863317	82863392	53	37	45	26	55	76	65	83	108	147	0.0947568	0.565055	0.616	0.66	0.535	0.555	0.093	45	35.5	65.5	74	55.9006	46.9534	-8.94722
ENSG00000111540	RAB5B	12	+	55989946	55990098	55990681	55990804	55986868	55987123	55991359	55991453	141	153	58	60	180	198	94	133	221	192	0.0178281	0.244688	0.679	0.689	0.625	0.564	0.089	147	59	189	113.5	71.3592	62.4793	-8.87988
ENSG00000114302	PRKAR2A	3	-	48782985	48783092	48790543	48790627	48772954	48773108	48793996	48794013	291	237	26	31	316	336	68	80	153	176	7.54995e-05	0.00699449	0.928	0.898	0.842	0.829	0.078	264	28.5	326	74	90.2564	81.5	-8.75641
ENSG00000180228	PRKRA	2	-	178436144	178436319	178441609	178441704	178431965	178432254	178443266	178443384	127	89	40	37	151	94	65	66	164	244	0.0468512	0.402612	0.825	0.782	0.776	0.679	0.076	108	38.5	122.5	65.5	73.7201	65.1596	-8.56056
ENSG00000105677	TMEM147	19	+	35546525	35546585	35546671	35547029	35545887	35545957	35547118	35547240	26	17	35	32	27	20	52	54	129	427	0.191825	0.738278	0.711	0.637	0.632	0.551	0.082	21.5	33.5	23.5	53	39.0909	30.719	-8.37195
ENSG00000075711	DLG1	3	-	197081050	197081117	197085579	197085756	197076585	197076685	197090911	197091026	213	121	177	76	193	250	230	237	246	136	0.0183819	0.250961	0.4	0.468	0.317	0.368	0.092	167	126.5	221.5	233.5	56.8995	48.6813	-8.21817
ENSG00000167522	ANKRD11	16	-	89305205	89305344	89316932	89317078	89291680	89291777	89418283	89418368	31	15	38	48	19	27	45	81	215	208	0.317957	0.87838	0.441	0.232	0.29	0.244	0.07	23	43	23	63	34.8485	26.7442	-8.1043
ENSG00000105186	ANKRD27	19	-	32605834	32605954	32607634	32607832	32604262	32604424	32615657	32615780	23	27	35	37	22	23	42	49	267	189	0.21693	0.777233	0.317	0.341	0.27	0.249	0.07	25	36	22.5	45.5	40.9836	33.0882	-7.89537
ENSG00000099282	TSPAN15	10	+	69495593	69495689	69498279	69498396	69485140	69485215	69504437	69504485	36	28	44	48	43	34	71	84	165	186	0.188093	0.732351	0.48	0.397	0.406	0.313	0.079	32	46	38.5	77.5	41.0256	33.1897	-7.83599
ENSG00000140612	SEC11A	15	-	84680712	84680832	84691534	84691644	84670724	84670782	84716024	84716111	181	195	81	67	271	286	124	190	179	189	0.0363926	0.355656	0.702	0.754	0.698	0.614	0.072	188	74	278.5	157	71.7557	63.9495	-7.80624
ENSG00000075413	MARK3	14	+	103428386	103428440	103448918	103448967	103405075	103405267	103451917	103451983	74	60	70	38	45	49	41	62	123	118	0.182792	0.72391	0.504	0.602	0.513	0.431	0.081	67	54	47	51.5	55.3719	47.7157	-7.65616
ENSG00000114302	PRKAR2A	3	-	48772954	48773108	48782985	48783092	48765247	48765349	48790543	48790627	274	163	695	579	170	230	876	955	176	223	0.000863294	0.044091	0.333	0.263	0.197	0.234	0.083	218.5	637	200	915.5	25.5406	17.9292	-7.61144
ENSG00000132780	NASP	1	+	45591222	45591270	45602254	45602365	45584044	45584205	45604935	45605016	16	26	83	46	16	29	85	134	117	180	0.178299	0.714259	0.229	0.465	0.225	0.25	0.11	21	64.5	22.5	109.5	24.5614	17.0455	-7.51595
ENSG00000163605	PPP4R2	3	+	72998076	72998158	73047185	73047356	72996817	72997071	73059036	73059130	24	18	32	11	16	23	26	28	151	240	0.318852	0.879896	0.544	0.722	0.494	0.566	0.103	21	21.5	19.5	27	49.4118	41.9355	-7.47628
ENSG00000103222	ABCC1	16	+	16083365	16083542	16086823	16086991	16079351	16079478	16090404	16090588	41	35	30	36	41	66	49	76	246	237	0.218395	0.778182	0.568	0.484	0.446	0.456	0.075	38	33	53.5	62.5	53.5211	46.1207	-7.40044
ENSG00000182400	TRAPPC6B	14	-	39154210	39154294	39158284	39158402	39151745	39151839	39159482	39159550	55	53	33	20	66	59	46	37	187	153	0.221596	0.779057	0.577	0.684	0.54	0.566	0.078	54	26.5	62.5	41.5	67.0807	60.0962	-6.98459
ENSG00000152240	HAUS1	18	+	46119925	46120060	46122466	46122590	46105193	46105368	46123298	46123364	38	31	36	27	37	27	44	33	204	193	0.284441	0.851026	0.5	0.521	0.443	0.436	0.071	34.5	31.5	32	38.5	52.2727	45.3901	-6.88266
ENSG00000124795	DEK	6	-	18249650	18249839	18255730	18255851	18237380	18237516	18256360	18256439	89	45	109	59	101	109	166	184	190	258	0.110556	0.599801	0.526	0.509	0.452	0.446	0.069	67	84	105	175	44.3709	37.5	-6.87086
ENSG00000172716	SLFN11	17	-	35366946	35367063	35367540	35367700	35363536	35363826	35373473	35373620	28	18	85	69	21	30	112	152	229	186	0.0868432	0.546775	0.211	0.175	0.132	0.138	0.058	23	77	25.5	132	23	16.1905	-6.80952
ENSG00000140332	TLE3	15	-	70095577	70095641	70096160	70096261	70094531	70094576	70096774	70096844	319	291	117	83	354	430	142	216	170	133	0.0220239	0.269481	0.681	0.733	0.661	0.609	0.072	305	100	392	179	75.3086	68.6515	-6.65715
ENSG00000147862	NFIB	9	-	14102421	14102510	14116207	14116346	14081842	14088326	14120439	14120624	38	47	101	71	23	39	83	89	208	158	0.178097	0.714259	0.222	0.335	0.174	0.25	0.067	42.5	86	31	86	33.0739	26.4957	-6.5782
ENSG00000047578	KIAA0556	16	+	27721557	27721695	27740040	27740920	27708704	27708920	27749583	27750306	21	26	43	41	23	21	49	57	207	949	0.269342	0.830188	0.691	0.744	0.683	0.628	0.062	23.5	42	22	53	35.8779	29.3333	-6.54453
ENSG00000137807	KIF23	15	+	69440767	69441079	69444789	69445041	69440307	69440487	69446008	69446091	49	35	91	65	39	45	93	118	381	321	0.156524	0.681221	0.312	0.312	0.261	0.243	0.06	42	78	42	105.5	35	28.4746	-6.52542
ENSG00000008517	IL32	16	+	3067376	3067415	3067442	3067613	3065783	3065826	3067983	3068010	52	46	83	71	76	106	172	207	108	240	0.122565	0.619653	0.582	0.59	0.495	0.532	0.072	49	77	91	189.5	38.8889	32.4421	-6.44682
ENSG00000100591	AHSA1	14	+	77462641	77462759	77468082	77468184	77462159	77462242	77469076	77469470	46	36	21	25	55	66	36	53	187	171	0.300164	0.863475	0.667	0.568	0.583	0.532	0.06	41	23	60.5	44.5	64.0625	57.619	-6.44345
ENSG00000148110	HIATL1	9	+	94440984	94441099	94444963	94445182	94438400	94438528	94446822	94446936	35	22	78	53	27	18	70	73	184	288	0.212932	0.774498	0.413	0.394	0.376	0.278	0.076	28.5	65.5	22.5	71.5	30.3191	23.9362	-6.38298
ENSG00000122705	CLTA	9	+	36197550	36197588	36198978	36199096	36190922	36191273	36204067	36204179	255	211	568	386	306	328	673	1090	107	187	0.0529913	0.425571	0.44	0.489	0.443	0.345	0.071	233	477	317	881.5	32.8169	26.4497	-6.36717
ENSG00000112339	HBS1L	6	-	135039572	135039767	135042000	135042126	135002733	135002842	135050581	135050647	92	63	96	74	93	99	112	160	195	264	0.172633	0.708555	0.565	0.535	0.529	0.456	0.057	77.5	85	96	136	47.6923	41.3793	-6.313
ENSG00000273088	RP11-201K10.3	1	-	155169790	155169857	155172564	155172892	155169408	155169560	155173316	155173474	201	161	46	25	303	304	82	96	397	136	0.0331773	0.33618	0.599	0.688	0.559	0.52	0.104	181	35.5	303.5	89	83.6028	77.3248	-6.27793
ENSG00000197965	MPZL1	1	+	167765582	167765749	167772274	167772488	167722151	167722242	167773235	167773368	76	73	89	82	118	104	176	153	236	283	0.139257	0.656314	0.506	0.516	0.446	0.449	0.064	74.5	85.5	111	164.5	46.5625	40.2904	-6.27212
ENSG00000153827	TRIP12	2	-	229771518	229771632	229774096	229774261	229769230	229769325	229777314	229777479	251	127	105	65	126	165	79	94	234	183	0.105	0.594342	0.652	0.604	0.555	0.579	0.061	189	85	145.5	86.5	68.9781	62.7155	-6.26258
ENSG00000138078	PREPL	2	-	44332458	44332656	44338350	44338536	44328936	44329112	44339146	44339363	40	32	37	22	43	54	57	45	255	267	0.34106	0.90448	0.531	0.604	0.441	0.557	0.069	36	29.5	48.5	51	54.9618	48.7437	-6.21811
ENSG00000108510	MED13	17	-	61995151	61995365	62010549	62011233	61992539	61992621	62029540	62029651	291	167	89	43	315	285	104	134	753	283	0.0615761	0.463943	0.551	0.593	0.532	0.444	0.084	229	66	300	119	77.6271	71.599	-6.02807
ENSG00000258984	UBE2F-SCLY	2	+	237987962	237987992	237994743	237994809	237973091	237973225	238016565	238016633	25	26	34	21	31	33	42	46	99	135	0.3843	0.925603	0.501	0.628	0.502	0.495	0.066	25.5	27.5	32	44	48.1132	42.1053	-6.00794
ENSG00000136111	TBC1D4	13	-	75356146	75356251	75359768	75359858	75349169	75349302	75362025	75362607	23	19	44	31	33	22	72	57	159	174	0.311253	0.874746	0.364	0.401	0.334	0.297	0.067	21	37.5	27.5	64.5	35.8974	29.8913	-6.00613
ENSG00000009954	BAZ1B	7	-	73450846	73450994	73459535	73459718	73449541	73449689	73462921	73463099	92	54	141	100	72	115	186	215	252	217	0.125907	0.62929	0.36	0.317	0.25	0.315	0.056	73	120.5	93.5	200.5	37.7261	31.8027	-5.92338
ENSG00000134352	IL6ST	5	-	55952249	55952351	55954809	55954992	55951928	55952075	55956024	55956235	368	153	87	32	316	324	105	102	252	171	0.0290071	0.313314	0.742	0.764	0.671	0.683	0.076	260.5	59.5	320	103.5	81.4062	75.5608	-5.84545
ENSG00000140416	TPM1	15	+	63061197	63061273	63061712	63061788	63060868	63060939	63062214	63062277	76	63	40	10	71	152	36	70	145	145	0.197275	0.751756	0.655	0.863	0.664	0.685	0.084	69.5	25	111.5	53	73.545	67.7812	-5.76382
ENSG00000114416	FXR1	3	+	180933333	180933386	180935137	180935231	180912670	180912736	180947864	180947936	164	103	67	67	204	260	155	143	122	163	0.191082	0.737599	0.766	0.673	0.637	0.708	0.047	133.5	67	232	149	66.5835	60.8924	-5.69115
ENSG00000165304	MELK	9	+	36589535	36589652	36594627	36594771	36583626	36583712	36597221	36597290	58	33	41	18	52	52	48	37	186	213	0.319862	0.88134	0.618	0.677	0.554	0.617	0.062	45.5	29.5	52	42.5	60.6667	55.0265	-5.64021
ENSG00000139436	GIT2	12	-	109947255	109947504	109951211	109951316	109939164	109939247	109953091	109953234	27	21	19	22	36	35	34	42	174	318	0.416321	0.938029	0.722	0.636	0.659	0.604	0.048	24	20.5	35.5	38	53.9326	48.2993	-5.63326
ENSG00000163001	CFAP36	2	+	55522101	55522166	55523720	55523822	55519689	55519916	55528877	55528992	29	32	71	73	33	35	95	118	134	171	0.221983	0.779057	0.343	0.359	0.307	0.275	0.06	30.5	72	34	106.5	29.7561	24.1993	-5.55681
ENSG00000135317	SNX14	6	-	85549722	85549879	85557975	85558060	85548300	85548376	85565331	85565419	103	53	86	60	76	90	94	100	154	226	0.264222	0.822737	0.637	0.565	0.543	0.569	0.045	78	73	83	97	51.6556	46.1111	-5.54452
ENSG00000106346	USP42	7	+	6111124	6111374	6115322	6115523	6104974	6105032	6135840	6135951	26	28	18	29	25	36	41	25	319	270	0.557251	1	0.55	0.45	0.34	0.549	0.055	27	23.5	30.5	33	53.4653	48.0315	-5.43385
ENSG00000164808	SPIDR	8	+	47293866	47294030	47396375	47396626	47291032	47291137	47440322	47440542	77	73	37	14	59	67	23	33	233	320	0.281555	0.846312	0.741	0.877	0.779	0.736	0.051	75	25.5	63	28	74.6269	69.2308	-5.3961
ENSG00000135720	DYNC1LI2	16	-	66742437	66742668	66749196	66749313	66736074	66736244	66751272	66751346	59	35	132	91	45	54	136	173	186	300	0.169576	0.700946	0.419	0.383	0.348	0.335	0.059	47	111.5	49.5	154.5	29.653	24.2647	-5.38829
ENSG00000198721	ECI2	6	-	4119185	4119275	4125249	4126237	4117307	4117451	4127761	4127831	323	207	82	61	291	274	98	107	1057	159	0.0690754	0.493613	0.372	0.338	0.309	0.278	0.061	265	71.5	282.5	102.5	78.7519	73.3766	-5.37523
ENSG00000198561	CTNND1	11	+	57811398	57811486	57814310	57814373	57810108	57810223	57815393	57815500	365	225	241	153	337	407	195	424	157	132	0.427043	0.948771	0.56	0.553	0.592	0.447	0.037	295	197	372	309.5	59.9593	54.5855	-5.37388
ENSG00000139436	GIT2	12	-	109947255	109947504	109951166	109951316	109945259	109945349	109953091	109953234	32	25	40	47	39	37	67	79	219	318	0.372999	0.920488	0.537	0.436	0.458	0.405	0.055	28.5	43.5	38	73	39.5833	34.2342	-5.3491
ENSG00000185627	PSMD13	11	+	244040	244075	244160	244216	238997	239076	244425	244469	40	34	102	62	54	73	172	194	104	125	0.196117	0.751445	0.32	0.397	0.274	0.311	0.066	37	82	63.5	183	31.0924	25.7606	-5.33179
ENSG00000261371	PECAM1	17	-	64329699	64329722	64341633	64341690	64319414	64323845	64348259	64348322	380	276	106	109	320	436	136	187	126	92	0.0864484	0.546775	0.724	0.649	0.632	0.63	0.055	328	107.5	378	161.5	75.3157	70.0649	-5.25085
ENSG00000168958	MFF	2	+	227347225	227347384	227352513	227352573	227340291	227340380	227355676	227355761	34	39	22	22	38	42	31	29	228	129	0.419984	0.941977	0.466	0.501	0.41	0.45	0.054	36.5	22	40	30	62.3932	57.1429	-5.25031
ENSG00000130164	LDLR	19	+	11102663	11102786	11105219	11105600	11100222	11100345	11106564	11106687	31	13	67	54	19	33	84	106	192	450	0.406856	0.935604	0.52	0.361	0.346	0.422	0.056	22	60.5	26	95	26.6667	21.4876	-5.17906
ENSG00000124702	KLHDC3	6	+	43017518	43017695	43017852	43017968	43017133	43017346	43018144	43018216	133	130	22	21	163	128	35	34	246	185	0.0994604	0.58452	0.82	0.823	0.778	0.739	0.063	131.5	21.5	145.5	34.5	85.9477	80.8333	-5.11438
ENSG00000163840	DTX3L	3	+	122565858	122566070	122568488	122570024	122564237	122564613	122570454	122570672	90	74	282	205	157	164	705	571	281	1605	0.0488013	0.409628	0.646	0.673	0.56	0.621	0.069	82	243.5	160.5	638	25.192	20.1002	-5.09182
ENSG00000074657	ZNF532	18	+	58934432	58934614	58939444	58939621	58918270	58920633	58948066	58948229	80	67	113	95	59	95	132	138	251	246	0.247896	0.805818	0.41	0.409	0.305	0.403	0.055	73.5	104	77	135	41.4085	36.3208	-5.0877
ENSG00000187109	NAP1L1	12	-	76056032	76056161	76059797	76059878	76055018	76055090	76060137	76060279	622	361	865	776	699	1006	1895	1653	150	198	0.27429	0.836084	0.487	0.38	0.327	0.445	0.047	491.5	820.5	852.5	1774	37.4619	32.4576	-5.00425
ENSG00000141756	FKBP10	17	+	41818381	41818527	41819529	41820049	41818088	41818278	41820268	41820461	83	89	75	82	104	148	132	149	215	589	0.222303	0.779057	0.752	0.748	0.683	0.731	0.043	86	78.5	126	140.5	52.2796	47.2795	-5.00009
ENSG00000115084	SLC35F5	2	-	113750424	113750568	113755164	113755306	113746276	113746339	113755453	113755544	30	21	54	32	32	39	45	52	211	213	0.408882	0.935604	0.359	0.398	0.418	0.431	-0.046	25.5	43	35.5	48.5	37.2263	42.2619	5.03563
ENSG00000206053	HN1L	16	+	1685438	1685587	1691842	1691985	1678255	1678356	1697811	1697860	114	77	113	66	182	170	122	147	218	212	0.227339	0.780121	0.495	0.532	0.592	0.529	-0.047	95.5	89.5	176	134.5	51.6216	56.6828	5.06115
ENSG00000143147	GPR161	1	-	168096507	168097232	168104476	168104894	168090563	168090668	168134905	168135036	28	30	78	73	28	37	62	71	487	794	0.308996	0.870289	0.369	0.401	0.424	0.459	-0.056	29	75.5	32.5	66.5	27.7512	32.8283	5.07709
ENSG00000116191	RALGPS2	1	+	178821611	178821704	178833423	178833550	178811314	178811404	178877497	178877635	42	20	57	36	62	46	73	58	162	196	0.344555	0.905139	0.471	0.402	0.507	0.49	-0.062	31	46.5	54	65.5	40	45.1883	5.18828
ENSG00000124784	RIOK1	6	+	7396702	7396772	7398697	7398740	7395052	7395143	7400957	7401050	63	34	31	17	88	65	36	23	139	112	0.325579	0.887664	0.621	0.617	0.663	0.695	-0.06	48.5	24	76.5	29.5	66.8966	72.1698	5.27326
ENSG00000147649	MTDH	8	+	97699753	97699852	97706625	97706750	97690951	97691188	97713661	97713769	186	128	371	214	215	220	294	353	168	194	0.112063	0.602265	0.367	0.409	0.458	0.418	-0.05	157	292.5	217.5	323.5	34.9277	40.2033	5.27563
ENSG00000221968	FADS3	11	-	61876865	61876963	61877510	61877587	61876358	61876455	61878154	61878215	205	166	92	59	290	360	83	118	146	167	0.0944296	0.564402	0.718	0.763	0.8	0.777	-0.048	185.5	75.5	325	100.5	71.0728	76.3807	5.30793
ENSG00000163697	APBB2	4	-	41100638	41100750	41142986	41143142	41033235	41033304	41214404	41214532	87	85	72	74	46	86	38	52	225	181	0.316155	0.87721	0.493	0.48	0.493	0.571	-0.046	86	73	66	45	54.0881	59.4595	5.37141
ENSG00000162923	WDR26	1	-	224393827	224394013	224398096	224398226	224385142	224389860	224398514	224398593	27	30	123	68	44	51	94	146	199	255	0.305267	0.864478	0.22	0.361	0.375	0.309	-0.051	28.5	95.5	47.5	120	22.9839	28.3582	5.37434
ENSG00000140682	TGFB1I1	16	+	31473681	31473734	31473834	31473977	31473440	31473556	31474151	31474239	46	44	122	69	54	77	111	108	122	212	0.397748	0.935604	0.396	0.526	0.458	0.553	-0.045	45	95.5	65.5	109.5	32.0285	37.4286	5.4001
ENSG00000138660	AP1AR	4	+	112262987	112263086	112265008	112265067	112260765	112260862	112265733	112265807	26	21	71	45	33	39	73	65	168	128	0.295135	0.859237	0.218	0.262	0.256	0.314	-0.045	23.5	58	36	69	28.8344	34.2857	5.45136
ENSG00000103222	ABCC1	16	+	16079351	16079478	16083365	16083542	16076173	16076401	16086823	16086991	119	129	31	31	172	193	26	36	196	246	0.0823505	0.540803	0.828	0.839	0.893	0.871	-0.049	124	31	182.5	31	80	85.4801	5.48009
ENSG00000182446	NPLOC4	17	-	81604547	81604727	81608727	81608822	81600340	81600427	81610209	81610258	37	35	123	87	57	83	131	180	164	249	0.169454	0.700946	0.314	0.379	0.398	0.412	-0.058	36	105	70	155.5	25.5319	31.0421	5.51021
ENSG00000106853	PTGR1	9	-	111570090	111570209	111574733	111574842	111562966	111563231	111578795	111578951	36	30	136	136	76	98	230	290	178	188	0.0784968	0.525949	0.218	0.189	0.259	0.263	-0.057	33	136	87	260	19.5266	25.072	5.54542
ENSG00000099204	ABLIM1	10	-	114447879	114448026	114451623	114451671	114445311	114445403	114465697	114465827	18	30	75	66	26	42	63	88	117	216	0.306905	0.867224	0.307	0.456	0.432	0.468	-0.069	24	70.5	34	75.5	25.3968	31.0502	5.6534
ENSG00000086232	EIF2AK1	7	-	6049911	6050045	6054545	6054704	6048806	6048844	6058965	6059164	239	263	314	230	537	466	430	436	228	203	0.157817	0.682323	0.404	0.504	0.526	0.488	-0.053	251	272	501.5	433	47.9924	53.6651	5.67271
ENSG00000059378	PARP12	7	-	140037714	140037856	140041643	140041839	140034234	140034331	140046883	140047007	69	53	26	30	85	131	36	39	265	211	0.277208	0.840068	0.679	0.584	0.653	0.728	-0.059	61	28	108	37.5	68.5393	74.2268	5.68748
ENSG00000126785	RHOJ	14	+	63280970	63281135	63283120	63283216	63269109	63269168	63290877	63293219	278	238	115	111	312	411	83	155	234	165	0.0484064	0.409341	0.63	0.602	0.726	0.652	-0.073	258	113	361.5	119	69.5418	75.2341	5.69235
ENSG00000075711	DLG1	3	-	197076585	197076685	197081050	197081117	197075836	197075870	197085579	197085756	72	44	31	31	83	97	40	34	136	169	0.279477	0.845785	0.743	0.638	0.721	0.78	-0.06	58	31	90	37	65.1685	70.8661	5.6976
ENSG00000101150	TPD52L2	20	+	63882718	63882820	63889189	63889238	63873667	63873816	63889849	63891545	35	26	124	82	53	63	141	149	171	118	0.136062	0.648584	0.163	0.18	0.206	0.226	-0.045	30.5	103	58	145	22.8464	28.5714	5.72499
ENSG00000176142	TMEM39A	3	-	119452446	119452530	119458017	119458184	119447018	119447172	119461961	119462148	40	32	120	81	52	74	123	143	236	153	0.161651	0.693469	0.178	0.204	0.215	0.251	-0.042	36	100.5	63	133	26.3736	32.1429	5.76923
ENSG00000196141	SPATS2L	2	+	200329430	200329480	200389222	200389283	200306871	200306922	200412310	200412419	30	28	65	37	37	53	48	76	119	130	0.369469	0.91803	0.335	0.453	0.457	0.432	-0.05	29	51	45	62	36.25	42.0561	5.80607
ENSG00000176142	TMEM39A	3	-	119452446	119452530	119458017	119458240	119447017	119447172	119461961	119462104	63	56	120	81	80	121	123	143	292	153	0.185519	0.732351	0.216	0.266	0.254	0.307	-0.039	59.5	100.5	100.5	133	37.1875	43.0407	5.85319
ENSG00000184182	UBE2F	2	+	238016565	238016633	238025341	238025412	237994743	237994809	238030555	238030613	30	20	89	50	41	44	85	93	137	140	0.216326	0.777217	0.256	0.29	0.33	0.326	-0.055	25	69.5	42.5	89	26.455	32.3194	5.86437
ENSG00000112078	KCTD20	6	+	36470051	36470257	36479120	36479223	36443020	36443111	36481561	36481759	48	61	21	19	54	63	17	14	275	172	0.261903	0.822737	0.588	0.668	0.665	0.738	-0.074	54.5	20	58.5	15.5	73.1544	79.0541	5.89969
ENSG00000187239	FNBP1	9	-	129957359	129957464	129958490	129958553	129929566	129929695	129978464	129978612	25	35	29	23	52	39	19	43	132	174	0.466507	0.96347	0.532	0.667	0.783	0.545	-0.065	30	26	45.5	31	53.5714	59.4771	5.9057
ENSG00000163697	APBB2	4	-	41065575	41065673	41142986	41143142	41013946	41014398	41214404	41214493	86	85	38	20	45	84	12	19	225	167	0.255819	0.821131	0.627	0.759	0.736	0.766	-0.058	85.5	29	64.5	15.5	74.6725	80.625	5.95251
ENSG00000136758	YME1L1	10	-	27142386	27142485	27145427	27145590	27136275	27136385	27148905	27149040	373	281	125	76	546	440	96	113	232	168	0.0178144	0.244688	0.684	0.728	0.805	0.738	-0.066	327	100.5	493	104.5	76.4912	82.5105	6.01923
ENSG00000198380	GFPT1	2	-	69370000	69370108	69374005	69374113	69363544	69363670	69387064	69387248	41	35	132	112	106	88	260	197	177	177	0.0820697	0.540327	0.237	0.238	0.29	0.309	-0.062	38	122	97	228.5	23.75	29.8003	6.05031
ENSG00000163697	APBB2	4	-	41100638	41100750	41142986	41143142	41065575	41065673	41214404	41214493	87	88	193	163	45	90	90	121	225	181	0.20262	0.755396	0.266	0.303	0.287	0.374	-0.046	87.5	178	67.5	105.5	32.9567	39.0173	6.06066
ENSG00000102606	ARHGEF7	13	+	111205288	111205373	111217678	111217880	111153904	111153991	111233204	111233293	17	25	119	80	31	39	92	136	154	271	0.188593	0.732351	0.201	0.355	0.372	0.335	-0.076	21	99.5	35	114	17.4274	23.4899	6.06255
ENSG00000065559	MAP2K4	17	+	12054888	12054991	12081355	12081530	12020869	12021001	12095574	12095694	28	14	46	24	19	32	32	34	172	244	0.411259	0.935604	0.463	0.453	0.457	0.572	-0.056	21	35	25.5	33	37.5	43.5897	6.08974
ENSG00000108094	CUL2	10	-	35011847	35011964	35013698	35013800	35008550	35010442	35016191	35016394	189	74	39	30	171	184	22	39	171	186	0.0484455	0.409341	0.841	0.728	0.894	0.837	-0.081	131.5	34.5	177.5	30.5	79.2169	85.3365	6.11967
ENSG00000117020	AKT3	1	-	243695590	243695716	243843124	243843282	243664771	243664883	243850039	243850128	176	128	697	430	166	213	466	537	227	195	0.0149408	0.221334	0.178	0.204	0.234	0.254	-0.053	152	563.5	189.5	501.5	21.2439	27.424	6.18014
ENSG00000106771	TMEM245	9	-	109073355	109073438	109080838	109080943	109064476	109064567	109087172	109087293	79	70	88	68	123	117	80	116	174	152	0.203535	0.756405	0.44	0.473	0.573	0.468	-0.064	74.5	78	120	98	48.8525	55.0459	6.19341
ENSG00000197157	SND1	7	+	127807483	127807573	127844323	127844424	127721286	127721400	127887901	127887949	72	54	254	161	81	75	177	196	159	170	0.0645618	0.479866	0.233	0.264	0.329	0.29	-0.061	63	207.5	78	186.5	23.2902	29.4896	6.1994
ENSG00000065243	PKN2	1	+	88813556	88813733	88821940	88822003	88807683	88807775	88824309	88824386	81	52	41	24	80	83	29	30	246	132	0.202973	0.755396	0.515	0.538	0.597	0.598	-0.071	66.5	32.5	81.5	29.5	67.1717	73.4234	6.25171
ENSG00000099204	ABLIM1	10	-	114447879	114448020	114451623	114451671	114445311	114445403	114465697	114465827	18	30	73	65	26	42	60	84	117	210	0.263062	0.822737	0.307	0.453	0.438	0.473	-0.076	24	69	34	72	25.8065	32.0755	6.26902
ENSG00000101639	CEP192	18	+	13038369	13038579	13042203	13042334	13037236	13037301	13048858	13049681	31	23	52	32	53	36	45	62	279	200	0.380666	0.92526	0.299	0.34	0.458	0.294	-0.056	27	42	44.5	53.5	39.1304	45.4082	6.27773
ENSG00000157570	TSPAN18	11	+	44764425	44764512	44860327	44860469	44727111	44727287	44906406	44906479	49	45	66	55	48	62	45	65	156	211	0.238353	0.793695	0.501	0.525	0.591	0.563	-0.064	47	60.5	55	55	43.7209	50	6.27907
ENSG00000149547	EI24	11	+	125578948	125579068	125580092	125580204	125578132	125578257	125581210	125581322	29	26	96	49	50	51	113	85	189	181	0.249674	0.809569	0.224	0.337	0.298	0.365	-0.051	27.5	72.5	50.5	99	27.5	33.7793	6.27926
ENSG00000042429	MED17	11	+	93797534	93797719	93801834	93801972	93796409	93796540	93807517	93807635	180	124	374	176	223	243	302	342	254	207	0.113404	0.605288	0.282	0.365	0.376	0.367	-0.048	152	275	233	322	35.5972	41.982	6.38479
ENSG00000115761	NOL10	2	-	10644319	10644372	10657741	10657891	10607184	10607311	10659171	10659250	30	29	93	61	31	44	68	77	219	122	0.199805	0.755396	0.152	0.209	0.203	0.241	-0.042	29.5	77	37.5	72.5	27.6995	34.0909	6.39138
ENSG00000119682	AREL1	14	-	74669946	74670126	74670761	74670871	74669648	74669774	74671407	74671483	25	28	155	136	41	67	168	218	179	249	0.037039	0.355656	0.183	0.223	0.253	0.299	-0.073	26.5	145.5	54	193	15.407	21.8623	6.45537
ENSG00000175061	LRRC75A-AS1	17	+	16439326	16439414	16439659	16439703	16439037	16439060	16440184	16440253	174	142	38	34	321	406	44	55	157	113	0.0101138	0.177796	0.767	0.75	0.84	0.842	-0.083	158	36	363.5	49.5	81.4433	88.0145	6.57123
ENSG00000047849	MAP4	3	-	47918718	47918841	47921764	47921878	47915950	47917174	47928227	47928350	78	97	79	66	89	104	50	71	183	192	0.168177	0.700946	0.509	0.607	0.651	0.606	-0.071	87.5	72.5	96.5	60.5	54.6875	61.465	6.77747
ENSG00000135317	SNX14	6	-	85530191	85530275	85533598	85533800	85528261	85528362	85536791	85536924	315	201	193	111	388	419	161	189	271	153	0.0304853	0.320711	0.48	0.506	0.576	0.556	-0.073	258	152	403.5	175	62.9268	69.7494	6.82252
ENSG00000213722	DDAH2	6	-	31728172	31728292	31728450	31728524	31727605	31727692	31728645	31728745	27	20	40	49	29	46	52	54	143	189	0.32586	0.887664	0.471	0.35	0.424	0.53	-0.067	23.5	44.5	37.5	53	34.5588	41.4365	6.87764
ENSG00000071054	MAP4K4	2	+	101860824	101860986	101863820	101864051	101859735	101859864	101864929	101865036	57	44	26	20	64	82	20	27	231	300	0.191827	0.738278	0.74	0.741	0.806	0.798	-0.062	50.5	23	73	23.5	68.7075	75.6477	6.94019
ENSG00000171469	ZNF561	19	-	9617044	9617226	9618090	9618179	9614020	9614103	9619431	9619582	73	42	51	55	121	95	76	74	158	251	0.224695	0.780121	0.695	0.548	0.717	0.671	-0.073	57.5	53	108	75	52.0362	59.0164	6.98019
ENSG00000126226	PCID2	13	-	113185484	113185560	113190871	113190975	113184345	113184487	113195070	113195125	40	32	56	34	57	60	56	54	173	145	0.217274	0.777237	0.374	0.441	0.46	0.482	-0.064	36	45	58.5	55	44.4444	51.5419	7.09741
ENSG00000157168	NRG1	8	+	32742007	32742075	32742674	32742733	32727948	32728078	32754371	32754474	28	25	28	19	49	49	32	33	137	128	0.293849	0.857592	0.483	0.551	0.589	0.581	-0.068	26.5	23.5	49	32.5	53	60.1227	7.1227
ENSG00000159128	IFNGR2	21	+	33426883	33427032	33432176	33432336	33421479	33421685	33432713	33432871	81	99	325	249	181	174	385	402	218	229	0.0244582	0.28781	0.207	0.295	0.331	0.313	-0.071	90	287	177.5	393.5	23.8727	31.0858	7.21314
ENSG00000072042	RDH11	14	-	67685014	67685204	67690211	67690421	67676800	67678423	67691139	67691244	35	25	75	44	49	55	72	79	279	259	0.16366	0.698246	0.302	0.345	0.387	0.393	-0.067	30	59.5	52	75.5	33.5196	40.7843	7.26476
ENSG00000135677	GNS	12	-	64723005	64723113	64728955	64729057	64721594	64721705	64737003	64737107	70	42	217	170	63	106	184	215	171	177	0.0349048	0.345647	0.25	0.204	0.262	0.338	-0.073	56	193.5	84.5	199.5	22.4449	29.7535	7.30863
ENSG00000101639	CEP192	18	+	13038369	13038579	13040829	13040956	13037236	13037301	13042203	13042334	31	22	45	40	55	36	63	45	279	196	0.205728	0.759609	0.326	0.279	0.38	0.36	-0.068	26.5	42.5	45.5	54	38.4058	45.7286	7.32285
ENSG00000131374	TBC1D5	3	-	17508473	17508605	17623848	17623913	17428449	17428519	17742480	17742615	33	23	36	26	34	34	16	40	134	201	0.30143	0.863475	0.579	0.57	0.761	0.56	-0.086	28	31	34	28	47.4576	54.8387	7.38108
ENSG00000133313	CNDP2	18	+	74505848	74506011	74510812	74511013	74501328	74501472	74512447	74512532	39	36	49	48	66	86	65	81	232	270	0.166541	0.700946	0.481	0.466	0.542	0.553	-0.074	37.5	48.5	76	73	43.6047	51.0067	7.40206
ENSG00000158435	CNOT11	2	+	101257790	101257955	101262538	101262691	101252801	101253478	101264844	101265047	101	82	47	38	171	184	59	55	234	222	0.0643459	0.479636	0.671	0.672	0.733	0.76	-0.075	91.5	42.5	177.5	57	68.2836	75.693	7.40938
ENSG00000118200	CAMSAP2	1	+	200760838	200761098	200807375	200807537	200739778	200739966	200815560	200815644	176	99	172	74	171	214	108	146	329	231	0.067186	0.486817	0.418	0.484	0.526	0.507	-0.066	137.5	123	192.5	127	52.7831	60.2504	7.46728
ENSG00000128512	DOCK4	7	-	111778275	111778369	111782863	111782924	111769528	111769677	111783856	111783952	36	15	77	44	14	15	22	27	130	163	0.265804	0.822786	0.37	0.299	0.444	0.411	-0.093	25.5	60.5	14.5	24.5	29.6512	37.1795	7.52832
ENSG00000102606	ARHGEF7	13	+	111205288	111205373	111209871	111210002	111153904	111153991	111217678	111217880	19	27	85	65	32	44	72	97	154	200	0.146009	0.665216	0.225	0.35	0.366	0.371	-0.081	23	75	38	84.5	23.4694	31.0204	7.55102
ENSG00000171469	ZNF561	19	-	9617044	9617171	9618090	9618179	9614020	9614103	9619431	9619582	73	42	49	47	121	95	66	66	158	196	0.16436	0.698934	0.649	0.526	0.695	0.641	-0.08	57.5	48	108	66	54.5024	62.069	7.5666
ENSG00000074603	DPP8	15	-	65480221	65480399	65481514	65481615	65467070	65467223	65485098	65485160	69	40	38	29	69	84	33	34	170	247	0.147465	0.665216	0.725	0.667	0.752	0.782	-0.071	54.5	33.5	76.5	33.5	61.9318	69.5455	7.61364
ENSG00000188677	PARVB	22	+	44147860	44147922	44151482	44151551	44140123	44140143	44157981	44158083	38	37	31	23	57	51	29	27	131	138	0.21167	0.774498	0.564	0.629	0.674	0.666	-0.074	37.5	27	54	28	58.1395	65.8537	7.71412
ENSG00000111596	CNOT2	12	+	70310894	70311017	70319297	70319364	70278131	70278274	70329422	70329570	76	51	42	25	119	112	34	50	192	136	0.114919	0.605623	0.562	0.591	0.713	0.613	-0.087	63.5	33.5	115.5	42	65.4639	73.3333	7.86942
ENSG00000123159	GIPC1	19	-	14482688	14483006	14491655	14491743	14480592	14480778	14492856	14492912	29	25	170	132	52	58	177	187	157	387	0.0100954	0.177796	0.296	0.318	0.42	0.433	-0.119	27	151	55	182	15.1685	23.2068	8.03821
ENSG00000160551	TAOK1	17	+	29478250	29478347	29480367	29480481	29477660	29477706	29482196	29482288	54	46	64	49	88	80	53	83	166	183	0.150421	0.670245	0.482	0.509	0.647	0.515	-0.085	50	56.5	84	68	46.9484	55.2632	8.3148
ENSG00000118705	RPN2	20	+	37232295	37232391	37234019	37234095	37229972	37230059	37236579	37236709	274	232	373	229	397	428	317	383	165	145	0.0193099	0.254688	0.392	0.471	0.524	0.495	-0.078	253	301	412.5	350	45.6679	54.0984	8.43049
ENSG00000108384	RAD51C	17	+	58696692	58696859	58703195	58703329	58694930	58695189	58709858	58709990	74	28	50	48	41	72	40	37	236	203	0.269795	0.830188	0.56	0.334	0.469	0.626	-0.1	51	49	56.5	38.5	51	59.4737	8.47368
ENSG00000176890	TYMS	18	+	662145	662320	669071	669173	657742	657947	670691	670867	439	310	847	519	457	679	660	792	244	171	0.00435283	0.122865	0.266	0.295	0.327	0.375	-0.071	374.5	683	568	726	35.4137	43.8949	8.48119
ENSG00000163697	APBB2	4	-	41065575	41065673	41142986	41143142	41033235	41033304	41214404	41214458	87	85	119	70	46	86	42	61	225	167	0.169234	0.700946	0.352	0.474	0.448	0.511	-0.067	86	94.5	66	51.5	47.6454	56.1702	8.52478
ENSG00000182718	ANXA2	15	-	60390212	60390317	60396150	60396427	60386027	60386086	60397942	60397986	87	67	32	23	144	120	22	35	346	174	0.0605282	0.459094	0.578	0.594	0.767	0.633	-0.114	77	27.5	132	28.5	73.6842	82.243	8.55878
ENSG00000137522	RNF121	11	+	71982760	71982915	71987003	71987111	71960749	71960891	71990596	71990717	49	29	36	26	85	68	35	50	224	177	0.184768	0.730621	0.518	0.468	0.657	0.518	-0.095	39	31	76.5	42.5	55.7143	64.2857	8.57143
ENSG00000104047	DTWD1	15	+	49625112	49625431	49632158	49632302	49621073	49621122	49634535	49634794	52	30	62	24	87	74	67	52	388	213	0.14737	0.665216	0.315	0.407	0.416	0.439	-0.067	41	43	80.5	59.5	48.8095	57.5	8.69048
ENSG00000028528	SNX1	15	+	64123502	64123546	64126078	64126220	64118787	64118854	64127173	64127252	45	23	82	60	69	72	104	98	113	211	0.0759912	0.51874	0.506	0.417	0.553	0.578	-0.104	34	71	70.5	101	32.381	41.1079	8.72692
ENSG00000071553	ATP6AP1	X	+	154432265	154432376	154433659	154433720	154431829	154431904	154434207	154434446	52	44	40	16	72	105	34	35	180	130	0.270278	0.830689	0.484	0.665	0.605	0.684	-0.07	48	28	88.5	34.5	63.1579	71.9512	8.79332
ENSG00000162618	ELTD1	1	-	78926885	78927091	78936294	78936411	78921612	78921786	78937806	78937990	142	78	359	190	179	161	252	317	186	275	0.0107249	0.183029	0.369	0.378	0.512	0.429	-0.097	110	274.5	170	284.5	28.6086	37.4037	8.79516
ENSG00000066136	NFYC	1	+	40749572	40749686	40753150	40753246	40747533	40747605	40758120	40758294	29	18	23	17	49	49	23	35	183	165	0.215161	0.776855	0.532	0.488	0.658	0.558	-0.098	23.5	20	49	29	54.023	62.8205	8.79752
ENSG00000135317	SNX14	6	-	85557975	85558060	85565331	85565419	85549722	85549879	85567533	85567577	107	71	51	31	163	155	56	36	157	154	0.0244345	0.28781	0.673	0.692	0.741	0.809	-0.093	89	41	159	46	68.4615	77.561	9.09944
ENSG00000198833	UBE2J1	6	-	89342323	89342455	89343682	89343756	89338458	89338543	89352538	89352848	143	129	203	129	211	293	200	224	143	201	0.0277784	0.307258	0.498	0.584	0.597	0.648	-0.082	136	166	252	212	45.0331	54.3103	9.27723
ENSG00000162419	GMEB1	1	+	28702437	28702569	28704191	28704329	28696926	28697084	28710519	28710642	31	19	39	29	47	46	40	47	201	207	0.135316	0.648584	0.45	0.403	0.548	0.502	-0.099	25	34	46.5	43.5	42.3729	51.6667	9.29379
ENSG00000101639	CEP192	18	+	13040829	13040956	13042203	13042334	13038369	13038579	13048858	13049681	26	15	52	30	42	39	47	62	196	200	0.123447	0.620582	0.338	0.338	0.477	0.391	-0.096	20.5	41	40.5	54.5	33.3333	42.6316	9.29825
ENSG00000143774	GUK1	1	+	228146841	228146938	228147405	228147544	228146025	228146067	228147614	228147699	49	70	62	41	118	178	64	110	166	208	0.156721	0.681221	0.498	0.681	0.698	0.67	-0.094	59.5	51.5	148	87	53.6036	62.9787	9.37512
ENSG00000068878	PSME4	2	-	53869375	53869538	53874338	53874494	53866746	53866880	53875626	53875755	43	17	74	54	39	57	73	63	225	232	0.122818	0.619653	0.375	0.245	0.355	0.483	-0.109	30	64	48	68	31.9149	41.3793	9.46442
ENSG00000104067	TJP1	15	-	29773232	29773357	29800645	29800702	29772063	29772166	29822001	29822502	97	94	445	220	177	196	337	463	126	194	0.0319061	0.328431	0.251	0.397	0.447	0.395	-0.097	95.5	332.5	186.5	400	22.3131	31.7988	9.48572
ENSG00000179295	PTPN11	12	+	112502143	112502256	112504694	112504796	112489023	112489175	112505824	112509913	84	40	192	106	70	96	102	156	182	171	0.0116385	0.191077	0.291	0.262	0.392	0.366	-0.103	62	149	83	129	29.3839	39.1509	9.76706
ENSG00000104671	DCTN6	8	+	30164110	30164175	30175084	30175190	30156296	30156406	30177125	30177214	77	56	71	47	148	166	87	99	134	175	0.0317483	0.328108	0.586	0.609	0.69	0.687	-0.091	66.5	59	157	93	52.988	62.8	9.81195
ENSG00000074696	PTPLAD1	15	+	65562773	65562884	65564214	65564342	65558679	65558731	65570090	65570199	154	110	78	50	218	194	64	56	180	197	0.00486523	0.125605	0.684	0.707	0.788	0.791	-0.094	132	64	206	60	67.3469	77.4436	10.0967
ENSG00000073146	MOV10L1	22	+	50115113	50115246	50117156	50117351	50114457	50114622	50125391	50125569	30	22	59	39	28	54	44	57	202	264	0.112733	0.602945	0.399	0.424	0.454	0.553	-0.092	26	49	41	50.5	34.6667	44.8087	10.1421
ENSG00000154839	SKA1	18	+	50382128	50382226	50385215	50385353	50380125	50380250	50391123	50391293	32	23	52	34	41	34	36	41	167	207	0.103527	0.592826	0.433	0.456	0.585	0.507	-0.102	27.5	43	37.5	38.5	39.0071	49.3421	10.335
ENSG00000108219	TSPAN14	10	+	80489216	80489314	80507227	80507374	80468546	80468687	80509300	80509471	29	31	90	76	39	74	93	100	167	216	0.070453	0.499331	0.294	0.345	0.352	0.489	-0.101	30	83	56.5	96.5	26.5487	36.9281	10.3794
ENSG00000138698	RAP1GDS1	4	+	98343138	98343261	98352475	98352601	98293407	98293515	98391951	98392080	25	31	24	31	46	38	30	24	192	195	0.119035	0.613312	0.514	0.504	0.609	0.617	-0.104	28	27.5	42	27	50.4505	60.8696	10.4191
ENSG00000138698	RAP1GDS1	4	+	98343138	98343261	98352475	98352601	98293407	98293515	98379016	98379163	25	31	36	21	46	38	36	20	192	195	0.221124	0.779057	0.414	0.6	0.565	0.659	-0.105	28	28.5	42	28	49.5575	60	10.4425
ENSG00000143344	RGL1	1	+	183806374	183806485	183847565	183847774	183805119	183805324	183865995	183866073	42	46	88	52	75	59	61	77	180	278	0.13779	0.652495	0.424	0.577	0.655	0.542	-0.098	44	70	67	69	38.5965	49.2647	10.6682
ENSG00000131378	RFTN1	3	-	16326772	16326876	16357931	16358047	16323375	16323457	16370075	16370279	32	41	100	72	91	71	125	113	185	173	0.0376312	0.357565	0.23	0.347	0.405	0.37	-0.099	36.5	86	81	119	29.7959	40.5	10.7041
ENSG00000100554	ATP6V1D	14	-	67343371	67343438	67345767	67345871	67340439	67340518	67347408	67347453	63	56	181	83	122	135	166	192	173	136	0.048645	0.409628	0.215	0.347	0.366	0.356	-0.08	59.5	132	128.5	179	31.0705	41.7886	10.7181
ENSG00000197702	PARVA	11	+	12477846	12477949	12496457	12496598	12473912	12473983	12504313	12504429	38	31	106	129	59	60	112	125	172	210	0.00921895	0.173525	0.304	0.227	0.391	0.37	-0.115	34.5	117.5	59.5	118.5	22.6974	33.427	10.7296
ENSG00000140612	SEC11A	15	-	84670724	84670782	84680712	84680832	84669543	84670069	84687624	84687774	36	24	66	52	56	107	92	109	189	127	0.0519589	0.421192	0.268	0.237	0.29	0.397	-0.091	30	59	81.5	100.5	33.7079	44.7802	11.0724
ENSG00000074603	DPP8	15	-	65480221	65480399	65485098	65485160	65467070	65467223	65487689	65487818	53	24	38	29	65	57	32	35	131	247	0.0728702	0.507644	0.725	0.609	0.793	0.754	-0.107	38.5	33.5	61	33.5	53.4722	64.5503	11.078
ENSG00000184916	JAG2	14	-	105144929	105145061	105145730	105145973	105143481	105143638	105146384	105146500	26	17	65	46	25	32	43	46	312	201	0.0552021	0.433922	0.205	0.192	0.272	0.309	-0.092	21.5	55.5	28.5	44.5	27.9221	39.0411	11.119
ENSG00000157593	SLC35B2	6	-	44256341	44256496	44256684	44256878	44254095	44255644	44257399	44257554	67	68	38	23	128	109	28	29	263	224	0.0163222	0.232637	0.6	0.716	0.796	0.762	-0.121	67.5	30.5	118.5	28.5	68.8776	80.6122	11.7347
ENSG00000113391	FAM172A	5	-	93958776	93958968	93964457	93964523	93881469	93881688	94050730	94050831	34	42	103	82	31	36	40	57	135	261	0.0365614	0.355656	0.39	0.498	0.6	0.55	-0.131	38	92.5	33.5	48.5	29.1188	40.8537	11.7349
ENSG00000023228	NDUFS1	2	-	206149817	206149925	206152418	206152510	206149019	206149096	206153617	206153682	53	37	112	65	61	112	92	113	161	177	0.0218376	0.269481	0.342	0.385	0.422	0.521	-0.108	45	88.5	86.5	102.5	33.7079	45.7672	12.0593
ENSG00000100075	SLC25A1	22	-	19177726	19177865	19177941	19178041	19177119	19177204	19178132	19178480	20	22	26	29	32	35	24	30	169	208	0.0890084	0.551234	0.486	0.483	0.621	0.589	-0.12	21	27.5	33.5	27	43.299	55.3719	12.0729
ENSG00000079819	EPB41L2	6	-	130867458	130867581	130869562	130870126	130865535	130865634	130885095	130885268	93	80	72	48	83	133	36	51	633	192	0.00709098	0.150587	0.281	0.336	0.412	0.442	-0.118	86.5	60	108	43.5	59.0444	71.2871	12.2428
ENSG00000132953	XPO4	13	-	20855626	20855765	20862716	20862858	20843769	20843886	20868595	20868701	63	29	54	39	65	44	37	29	211	208	0.035965	0.354511	0.535	0.423	0.634	0.599	-0.138	46	46.5	54.5	33	49.7297	62.2857	12.556
ENSG00000213676	ATF6B	6	-	32117586	32117694	32117858	32118038	32117322	32117404	32118774	32118866	40	45	40	26	64	96	25	47	249	177	0.0457673	0.399732	0.415	0.552	0.645	0.592	-0.135	42.5	33	80	36	56.2914	68.9655	12.6741
ENSG00000113648	H2AFY	5	-	135350822	135350913	135352945	135353045	135345967	135346057	135360496	135360607	42	29	38	21	54	60	28	26	169	160	0.0306063	0.320711	0.511	0.567	0.646	0.686	-0.127	35.5	29.5	57	27	54.6154	67.8571	13.2418
ENSG00000114302	PRKAR2A	3	-	48790543	48790627	48793996	48794049	48782985	48783092	48807648	48807684	189	193	282	162	285	319	169	241	122	153	0.00960865	0.177796	0.457	0.599	0.679	0.624	-0.123	191	222	302	205	46.247	59.5661	13.3191
ENSG00000139697	SBNO1	12	-	123348028	123348133	123350309	123350441	123345257	123345570	123364700	123364828	36	29	98	45	77	62	83	89	201	174	0.0223135	0.270472	0.241	0.358	0.445	0.376	-0.111	32.5	71.5	69.5	86	31.25	44.6945	13.4445
ENSG00000197780	TAF13	1	-	109066134	109066232	109074986	109075065	109064432	109064693	109075920	109075971	29	14	76	48	66	71	114	95	148	167	0.00387053	0.116746	0.301	0.248	0.395	0.457	-0.152	21.5	62	68.5	104.5	25.7485	39.5954	13.8469
ENSG00000139697	SBNO1	12	-	123348028	123348133	123350309	123350441	123345257	123345567	123364700	123364843	31	26	84	44	73	61	70	94	201	174	0.0185769	0.252296	0.242	0.338	0.474	0.36	-0.127	28.5	64	67	82	30.8108	44.9664	14.1556
ENSG00000079819	EPB41L2	6	-	130867458	130867581	130869811	130870126	130865535	130865634	130885095	130885268	30	30	72	48	32	49	36	51	384	192	0.0104229	0.180247	0.172	0.238	0.308	0.325	-0.112	30	60	40.5	43.5	33.3333	48.2143	14.881
ENSG00000049323	LTBP1	2	+	33280038	33280158	33293159	33293282	33275800	33275923	33300450	33300573	26	26	72	51	33	45	31	61	189	192	0.00594785	0.140261	0.268	0.341	0.52	0.428	-0.169	26	61.5	39	46	29.7143	45.8824	16.1681
ENSG00000154175	ABI3BP	3	-	100864001	100864076	100864832	100864907	100862837	100862909	100866878	100866956	23	22	47	38	7	13	9	9	144	144	0.078474	0.525949	0.329	0.367	0.438	0.591	-0.166	22.5	42.5	10	9	34.6154	52.6316	18.0162
ENSG00000137288	UQCC2	6	-	33700443	33700513	33701345	33701420	33696760	33697750	33711548	33711727	24	18	38	26	46	43	32	33	144	139	0.00621783	0.142735	0.379	0.401	0.581	0.557	-0.179	21	32	44.5	32.5	39.6226	57.7922	18.1696

## Sheet: NTRAS A5'SS
GeneID	gene symbol	chr	strand	longExonStart_0base	longExonEnd	shortES	shortEE	flankingES	flankingEE	IC_LNA Ctrl		SC_LNA Ctrl		IC_LNA NTRAS		SC_LNA NTRAS		IncFormLen	SkipFormLen	PValue	FDR	IncLevel1		IncLevel2		IncLevelDifference	Median IC_LNA Ctrl	Median EC_LNA Ctrl	Median IC_LNA NTRAS	Median EC_LNA NTRAS	% IC_LNA Ctrl	% IC_LNA NTRAS	% IC_LNA NTRAS-% IC_LNA Ctrl
ENSG00000106052	TAX1BP1	7	+	27816348	27816520	27816348	27816394	27816889	27817038	39	5	34	16	4	22	40	30	195	69	0.0681546	0.537546	0.289	0.1	0.034	0.206	0.075	22	25	13	35	46.8085	27.0833	-19.7252
ENSG00000181991	MRPS11	15	+	88467907	88469145	88467907	88468024	88472626	88472725	39	23	65	48	28	26	114	134	1190	69	0.000166356	0.0129403	0.034	0.027	0.014	0.011	0.018	31	56.5	27	124	35.4286	17.8808	-17.5478
ENSG00000101361	NOP56	20	+	2655933	2656214	2655933	2656034	2656400	2656549	56	37	24	17	50	68	45	39	249	69	0.0698572	0.541646	0.393	0.376	0.235	0.326	0.104	46.5	20.5	59	42	69.403	58.4158	-10.9871
ENSG00000140988	RPS2	16	-	1963652	1964365	1964275	1964365	1963148	1963256	58	48	55	42	74	97	103	118	692	69	0.0975774	0.657842	0.095	0.102	0.067	0.076	0.027	53	48.5	85.5	110.5	52.2167	43.6224	-8.5943
ENSG00000116288	PARK7	1	+	7961662	7961793	7961662	7961735	7962762	7962875	86	74	91	90	108	121	184	168	127	69	0.0752554	0.570771	0.339	0.309	0.242	0.281	0.063	80	90.5	114.5	176	46.9208	39.4148	-7.50602
ENSG00000096746	HNRNPH3	10	+	68338502	68338687	68338502	68338642	68339139	68339226	205	104	52	22	185	218	59	84	114	69	0.0343794	0.354045	0.705	0.741	0.655	0.611	0.09	154.5	37	201.5	71.5	80.6789	73.8095	-6.86933
ENSG00000092199	HNRNPC	14	-	21230957	21231072	21230996	21231072	21230318	21230366	244	207	424	368	258	266	640	609	108	69	0.0169665	0.239558	0.269	0.264	0.205	0.218	0.055	225.5	396	262	624.5	36.2832	29.5544	-6.72876
ENSG00000071054	MAP4K4	2	+	101887087	101887261	101887087	101887237	101887777	101887937	40	23	86	57	22	38	74	108	93	69	0.217297	0.956532	0.257	0.23	0.181	0.207	0.049	31.5	71.5	30	91	30.5825	24.7934	-5.78914
ENSG00000084234	APLP2	11	+	130109428	130109617	130109428	130109602	130110537	130110661	86	86	531	552	85	91	959	1084	84	69	5.95766e-05	0.00683392	0.117	0.113	0.068	0.065	0.049	86	541.5	88	1021.5	13.7052	7.9315	-5.77368
ENSG00000125107	CNOT1	16	-	58556846	58556993	58556861	58556993	58555783	58555908	83	63	30	27	73	98	47	40	84	69	0.263871	1	0.694	0.657	0.561	0.668	0.061	73	28.5	85.5	43.5	71.9212	66.2791	-5.64211
ENSG00000203760	CENPW	6	+	126340173	126340444	126340173	126340399	126346204	126346318	25	20	45	37	24	34	21	64	114	69	0.356998	1	0.252	0.247	0.409	0.243	-0.076	22.5	41	29	42.5	35.4331	40.5594	5.12637
ENSG00000110841	PPFIBP1	12	+	27664361	27664446	27664361	27664437	27667165	27667320	31	18	31	19	25	37	34	17	78	69	0.532602	1	0.469	0.456	0.394	0.658	-0.064	24.5	25	31	25.5	49.4949	54.8673	5.37231
ENSG00000058272	PPP1R12A	12	-	79786776	79788783	79788647	79788783	79786373	79786478	41	33	191	96	44	51	116	142	1940	69	0.23769	1	0.008	0.012	0.013	0.013	-0.003	37	143.5	47.5	129	20.4986	26.9122	6.41357
ENSG00000135506	OS9	12	+	57718992	57720263	57718992	57719182	57720405	57720518	98	65	40	26	72	106	20	28	1150	69	0.0930234	0.64456	0.128	0.13	0.178	0.185	-0.052	81.5	33	89	24	71.179	78.7611	7.58202
ENSG00000073008	PVR	19	+	44658741	44658900	44658741	44658765	44661291	44661323	107	102	37	16	150	162	19	26	204	69	0.0929374	0.64456	0.494	0.683	0.728	0.678	-0.115	104.5	26.5	156	22.5	79.771	87.395	7.62397
ENSG00000090621	PABPC4	1	-	39564422	39564542	39564470	39564542	39563835	39563922	35	34	33	23	43	52	26	28	117	69	0.186472	0.886057	0.385	0.466	0.494	0.523	-0.083	34.5	28	47.5	27	55.2	63.7584	8.55839
ENSG00000109180	OCIAD1	4	+	48831226	48831496	48831226	48831249	48832619	48832682	26	22	50	20	45	50	47	50	316	69	0.183579	0.880628	0.102	0.194	0.173	0.179	-0.028	24	35	47.5	48.5	40.678	49.4792	8.8012
ENSG00000068796	KIF2A	5	+	62352587	62352710	62352587	62352653	62353274	62353375	25	18	29	13	38	48	8	17	126	69	0.000520084	0.0315564	0.321	0.431	0.722	0.607	-0.288	21.5	21	43	12.5	50.5882	77.4775	26.8892

## Sheet: NTRAS A3'SS
GeneID	gene symbol	chr	strand	longExonStart_0base	longExonEnd	shortES	shortEE	flankingES	flankingEE	IC_LNA Ctrl		SC_LNA Ctrl		IC_LNA NTRAS		SC_LNA NTRAS		IncFormLen	SkipFormLen	PValue	FDR	IncLevel1		IncLevel2		IncLevelDifference	Median IC_LNA Ctrl	Median EC_LNA Ctrl	Median IC_LNA NTRAS	Median EC_LNA NTRAS	% IC_LNA Ctrl	% IC_LNA NTRAS	% IC_LNA NTRAS-% IC_LNA Ctrl	% IC_LNA NTRAS-% IC_LNA Ctrl
ENSG00000132680	KIAA0907	1	-	155916624	155916737	155916624	155916709	155917498	155917672	3637	85	77	20	28	124	117	61	68	97	69	0.00842424	0.171329	0.751	0.662	0.591	0.55	0.136	81	24	120.5	64.5	77.1429	65.1351	-12.0077
ENSG00000100911	PSME2	14	-	24145709	24145896	24145709	24145772	24146207	24146240	325	23	26	32	25	51	38	80	88	193	69	0.0719824	0.519872	0.204	0.271	0.186	0.134	0.077	24.5	28.5	44.5	84	46.2264	34.6304	-11.5961
ENSG00000157450	RNF111	15	+	59092512	59092640	59092536	59092640	59091058	59091154	3857	39	13	29	17	30	31	47	39	93	69	0.171142	0.821738	0.499	0.362	0.321	0.371	0.085	26	23	30.5	43	53.0612	41.4966	-11.5646
ENSG00000156976	EIF4A2	3	+	186784428	186784477	186784431	186784477	186783576	186783639	1117	25	29	94	53	14	25	108	103	72	69	0.0142959	0.224978	0.203	0.344	0.111	0.189	0.123	27	73.5	19.5	105.5	26.8657	15.6	-11.2657
ENSG00000166333	ILK	11	+	6604179	6604360	6604225	6604360	6603730	6603822	3985	28	18	23	20	34	53	46	70	115	69	0.214917	0.907713	0.422	0.351	0.307	0.312	0.077	23	21.5	43.5	58	51.6854	42.8571	-8.82825
ENSG00000077232	DNAJC10	2	+	182739544	182740388	182740298	182740388	182736248	182736386	6112	41	26	124	69	36	27	167	137	823	69	0.0222032	0.271628	0.027	0.031	0.018	0.016	0.012	33.5	96.5	31.5	152	25.7692	17.1662	-8.60302
ENSG00000166012	TAF1D	11	-	93733349	93733419	93733349	93733397	93734624	93734660	3	30	32	43	24	44	35	69	51	91	69	0.22333	0.922499	0.346	0.503	0.326	0.342	0.09	31	33.5	39.5	60	48.062	39.6985	-8.36352
ENSG00000102858	MGRN1	16	+	4665098	4665151	4665101	4665151	4664708	4664775	3851	25	16	70	56	19	27	100	132	72	69	0.0638107	0.494808	0.255	0.215	0.154	0.164	0.076	20.5	63	23	116	24.5509	16.5468	-8.00414
ENSG00000170004	CHD3	17	+	7894114	7894265	7894126	7894265	7893804	7893935	572	29	41	52	41	31	51	59	93	81	69	0.217836	0.91205	0.322	0.46	0.309	0.318	0.078	35	46.5	41	76	42.9448	35.0427	-7.90205
ENSG00000131051	RBM39	20	-	35709223	35709274	35709223	35709256	35713018	35713096	4289	34	22	25	17	28	20	29	19	87	69	0.339137	1	0.519	0.507	0.434	0.455	0.069	28	21	24	24	57.1429	50	-7.14286
ENSG00000123562	MORF4L2	X	-	103678498	103678620	103678498	103678600	103685170	103685260	5829	19	21	59	62	21	18	80	101	89	69	0.121739	0.683569	0.2	0.208	0.169	0.121	0.059	20	60.5	19.5	90.5	24.8447	17.7273	-7.11745
ENSG00000175061	LRRC75A-AS1	17	+	16439580	16440253	16440184	16440253	16439326	16439414	7054	324	225	117	96	459	409	211	241	673	69	0.0430239	0.391382	0.221	0.194	0.182	0.148	0.043	274.5	106.5	434	226	72.0472	65.7576	-6.28967
ENSG00000110619	CARS	11	-	3040895	3041031	3040895	3040984	3042164	3042256	287	44	22	29	26	37	52	52	43	116	69	0.473125	1	0.474	0.335	0.297	0.418	0.047	33	27.5	44.5	47.5	54.5455	48.3696	-6.17589
ENSG00000175061	LRRC75A-AS1	17	+	16440110	16440253	16440184	16440253	16439326	16439414	7053	27	17	117	96	34	23	211	241	143	69	0.0506023	0.428576	0.1	0.079	0.072	0.044	0.032	22	106.5	28.5	226	17.1206	11.1984	-5.92219
ENSG00000100644	HIF1A	14	+	61720378	61720572	61720381	61720572	61695539	61695839	8617	62	41	151	84	58	64	187	179	72	69	0.139736	0.737483	0.282	0.319	0.229	0.255	0.058	51.5	117.5	61	183	30.4734	25	-5.47337
ENSG00000166012	TAF1D	11	-	93733349	93733505	93733349	93733397	93734624	93734660	1	39	28	43	24	61	36	69	51	177	69	0.387055	1	0.261	0.313	0.256	0.216	0.051	33.5	33.5	48.5	60	50	44.7005	-5.29954
ENSG00000196204	RNF216P1	7	+	4984909	4985075	4984961	4985075	4983670	4983773	8385	34	30	26	16	25	44	37	19	121	69	0.622436	1	0.427	0.517	0.278	0.569	0.048	32	21	34.5	28	60.3774	55.2	-5.17736
ENSG00000090686	USP48	1	-	21729703	21729832	21729703	21729829	21736445	21736625	7560	149	106	28	17	114	144	31	34	72	69	0.117299	0.667623	0.836	0.857	0.779	0.802	0.056	127.5	22.5	129	32.5	85	79.8762	-5.12384
ENSG00000087266	SH3BP2	4	+	2831922	2832412	2832330	2832412	2831570	2831679	158	177	147	21	24	190	207	36	47	477	69	0.0736228	0.522395	0.549	0.47	0.433	0.389	0.099	162	22.5	198.5	41.5	87.8049	82.7083	-5.09654
ENSG00000133313	CNDP2	18	+	74499881	74500033	74499936	74500033	74496306	74496431	4451	55	51	48	38	81	80	39	67	124	69	0.364541	1	0.389	0.428	0.536	0.399	-0.059	53	43	80.5	53	55.2083	60.2996	5.09129
ENSG00000196498	NCOR2	12	-	124332318	124332467	124332318	124332464	124333129	124333279	5018	162	111	27	25	157	220	25	21	72	69	0.0638462	0.494808	0.852	0.81	0.858	0.909	-0.052	136.5	26	188.5	23	84	89.1253	5.1253
ENSG00000055332	EIF2AK2	2	-	37148856	37149257	37148856	37149023	37156907	37157047	191	51	42	33	34	114	77	44	66	303	69	0.398554	1	0.26	0.22	0.371	0.21	-0.05	46.5	33.5	95.5	55	58.125	63.4551	5.33015
ENSG00000115380	EFEMP1	2	-	55922359	55922691	55922359	55922447	55922898	55922939	7774	675	567	406	355	488	678	233	312	313	69	0.0270487	0.307354	0.268	0.26	0.316	0.324	-0.056	621	380.5	583	272.5	62.007	68.1473	6.14029
ENSG00000111641	NOP2	12	-	6566100	6566336	6566100	6566324	6566528	6566617	4357	38	34	30	17	93	72	38	42	81	69	0.316327	1	0.519	0.63	0.676	0.594	-0.06	36	23.5	82.5	40	60.5042	67.3469	6.84274
ENSG00000163584	RPL22L1	3	-	170868012	170868201	170868012	170868134	170868297	170868390	3047	31	29	176	152	109	72	292	293	136	69	0.0046565	0.127079	0.082	0.088	0.159	0.111	-0.05	30	164	90.5	292.5	15.4639	23.6292	8.16533
ENSG00000015479	MATR3	5	+	139325295	139325662	139325439	139325662	139322597	139322967	8579	28	17	40	21	28	45	36	34	213	69	0.225871	0.925812	0.185	0.208	0.201	0.3	-0.054	22.5	30.5	36.5	35	42.4528	51.049	8.59612
ENSG00000115368	WDR75	2	+	189449244	189450968	189450902	189450968	189448378	189448508	2851	61	22	29	17	65	66	19	29	1727	69	0.103406	0.631413	0.078	0.049	0.12	0.083	-0.038	41.5	23	65.5	24	64.3411	73.1844	8.84327
ENSG00000183963	SMTN	22	+	31095851	31096897	31096732	31096897	31095533	31095609	8555	31	23	33	29	43	62	36	43	950	69	0.0869269	0.566444	0.064	0.054	0.08	0.095	-0.028	27	31	52.5	39.5	46.5517	57.0652	10.5135
ENSG00000113648	H2AFY	5	-	135360496	135360607	135360496	135360604	135369405	135369603	7834	32	26	38	36	52	50	38	47	72	69	0.08033	0.545731	0.447	0.409	0.567	0.505	-0.108	29	37	51	42.5	43.9394	54.5455	10.6061
ENSG00000185619	PCGF3	4	+	733883	735027	734930	735027	733671	733789	6656	71	42	83	57	78	99	60	82	1116	69	0.0239241	0.282925	0.05	0.044	0.074	0.069	-0.025	56.5	70	88.5	71	44.664	55.4859	10.8219

## Sheet: hnRNPL exon skipping
GeneID	gene symbol	chr	strand	exonStart_0base	exonEnd	upstreamES	upstreamEE	downstreamES	downstreamEE	IC_si hnRNPL		SC_si hnRNPL		IC_si Ctrl		SC_si Ctrl		IncFormLen	SkipFormLen	PValue	FDR	IncLevel1		IncLevel2		IncLevelDifference	Median IC_si hnRNPL	Median EC_si hnRNPL	Median IC_si Ctrl	Median EC_si Ctrl	% IC_si hnRNPL	% IC_s Ctrl	% IC si hnRNPL - % IC_si Ctl
ENSG00000272888	AC013394.2	15	+	92883584	92883778	92883014	92883186	92885514	92885584	23	22	20	52	33	24	34	36	263	69	0.460126	1	0.232	0.1	0.203	0.149	-0.01	22.5	36	28.5	35	38.4615	44.8819	-6.42035
ENSG00000123983	ACSL3	2	+	222900673	222900780	222887829	222887888	222908732	222909150	74	54	77	24	55	44	101	45	176	69	0.0248983	0.39166	0.274	0.469	0.176	0.277	0.145	64	50.5	49.5	73	55.8952	40.4082	15.487
ENSG00000176915	ANKLE2	12	-	132733995	132734071	132730232	132730270	132734384	132734575	11	29	23	62	3	6	25	37	145	69	0.00101156	0.0533427	0.185	0.182	0.054	0.072	0.12	20	42.5	4.5	31	32	12.6761	19.3239
ENSG00000011426	ANLN	7	+	36417079	36417190	36415757	36415884	36419243	36419479	278	266	32	42	363	398	118	115	180	69	1.91545e-06	0.000543063	0.769	0.708	0.541	0.57	0.183	272	37	380.5	116.5	88.0259	76.5594	11.4665
ENSG00000182718	ANXA2	15	-	60396150	60396427	60393096	60393440	60397942	60397986	48	116	25	53	66	104	13	17	346	69	8.56248e-05	0.00968766	0.277	0.304	0.503	0.55	-0.236	82	39	85	15	67.7686	85	-17.2314
ENSG00000182718	ANXA2	15	-	60396150	60396427	60386027	60386086	60397257	60397338	48	117	49	91	68	106	107	91	346	69	0.136689	1	0.163	0.204	0.112	0.189	0.033	82.5	70	87	99	54.0984	46.7742	7.32417
ENSG00000182718	ANXA2	15	-	60396279	60396427	60386027	60386086	60397257	60397338	19	34	49	91	21	32	107	91	217	69	0.166105	1	0.11	0.106	0.059	0.101	0.028	26.5	70	26.5	99	27.4611	21.1155	6.3456
ENSG00000182718	ANXA2	15	-	60397257	60397338	60386027	60386086	60397942	60397978	157	334	674	2114	311	309	1087	1382	150	69	0.0122414	0.255494	0.097	0.068	0.116	0.093	-0.022	245.5	1394	310	1234.5	14.9741	20.0712	-5.09714
ENSG00000161203	AP2M1	3	+	184180644	184180650	184180168	184180251	184180848	184180881	40	74	69	235	89	72	29	70	75	69	4.1655e-05	0.00576738	0.348	0.225	0.738	0.486	-0.326	57	152	80.5	49.5	27.2727	61.9231	-34.6503
ENSG00000084234	APLP2	11	+	130137255	130137291	130135562	130135715	130140397	130140483	32	49	48	74	85	33	67	59	105	69	0.347602	1	0.305	0.303	0.455	0.269	-0.058	40.5	61	59	63	39.9015	48.3607	-8.45918
ENSG00000084234	APLP2	11	+	130123611	130123779	130122304	130122513	130126699	130126830	248	260	213	369	303	106	428	295	237	69	0.000626987	0.0395544	0.253	0.17	0.171	0.095	0.079	254	291	204.5	361.5	46.6055	36.1307	10.4748
ENSG00000142192	APP	21	-	25905023	25905077	25897572	25897673	25911740	25911962	460	509	61	74	869	384	35	37	123	69	7.05435e-06	0.00145474	0.809	0.794	0.933	0.853	-0.091	484.5	67.5	626.5	36	87.7717	94.566	-6.7943
ENSG00000153317	ASAP1	8	-	130361669	130361771	130358016	130358143	130401884	130401970	10	31	21	38	9	36	25	13	171	69	0.452254	1	0.161	0.248	0.127	0.528	-0.123	20.5	29.5	22.5	19	41	54.2169	-13.2169
ENSG00000087586	AURKA	20	-	56388686	56388784	56388155	56388202	56390555	56390665	27	28	16	29	58	44	31	31	167	69	0.327943	1	0.411	0.285	0.436	0.37	-0.055	27.5	22.5	51	31	55	62.1951	-7.19512
ENSG00000155096	AZIN1	8	-	102849998	102850165	102843707	102843747	102858012	102858150	26	35	36	51	57	38	42	48	236	69	0.108031	0.911851	0.174	0.167	0.284	0.188	-0.066	30.5	43.5	47.5	45	41.2162	51.3514	-10.1351
ENSG00000155096	AZIN1	8	-	102849998	102850144	102843550	102843747	102858012	102858150	29	38	36	51	65	43	42	48	215	69	0.0845997	0.804248	0.205	0.193	0.332	0.223	-0.079	33.5	43.5	54	45	43.5065	54.5455	-11.039
ENSG00000110888	CAPRIN2	12	-	30733628	30733711	30731342	30731510	30734967	30735206	10	47	41	106	18	29	46	48	152	69	0.315283	1	0.1	0.168	0.151	0.215	-0.049	28.5	73.5	23.5	47	27.9412	33.3333	-5.39216
ENSG00000105483	CARD8	19	-	48223718	48223868	48221729	48221855	48230437	48230498	42	45	29	38	22	38	95	61	219	69	1.79114e-06	0.000524778	0.313	0.272	0.068	0.164	0.176	43.5	33.5	30	78	56.4935	27.7778	28.7157
ENSG00000105483	CARD8	19	-	48232452	48232493	48231659	48231810	48234402	48234543	47	103	31	20	150	141	34	8	110	69	0.0205792	0.348027	0.487	0.764	0.735	0.917	-0.201	75	25.5	145.5	21	74.6269	87.3874	-12.7605
ENSG00000105483	CARD8	19	-	48232452	48232789	48231659	48231810	48234402	48234543	112	127	31	20	191	143	34	8	406	69	0.0956726	0.864333	0.38	0.519	0.488	0.752	-0.17	119.5	25.5	167	21	82.4138	88.8298	-6.41599
ENSG00000153113	CAST	5	+	96726753	96726859	96722638	96722698	96727488	96727530	258	336	24	22	300	238	62	71	175	69	2.3435e-08	1.20162e-05	0.809	0.858	0.656	0.569	0.221	297	23	269	66.5	92.8125	80.1788	12.6337
ENSG00000153113	CAST	5	+	96726793	96726859	96722638	96722698	96727488	96727530	418	509	24	22	466	341	62	71	135	69	2.63284e-09	2.16548e-06	0.899	0.922	0.793	0.711	0.159	463.5	23	403.5	66.5	95.2724	85.8511	9.42129
ENSG00000135535	CD164	6	-	109370410	109370467	109368921	109369017	109376073	109376112	327	525	52	21	346	746	14	11	126	69	6.73987e-06	0.00143738	0.775	0.932	0.931	0.974	-0.099	426	36.5	546	12.5	92.1081	97.7619	-5.65375
ENSG00000117335	CD46	1	+	207767778	207767823	207767012	207767195	207770320	207770362	85	76	152	127	131	98	172	108	114	69	0.0323651	0.463163	0.253	0.266	0.316	0.355	-0.076	80.5	139.5	114.5	140	36.5909	44.9902	-8.39927
ENSG00000196352	CD55	1	+	207340390	207340508	207339396	207339417	207359545	207360501	19	26	39	62	18	11	10	30	187	69	0.236006	1	0.152	0.134	0.399	0.119	-0.116	22.5	50.5	14.5	20	30.8219	42.029	-11.2071
ENSG00000085063	CD59	11	-	33731423	33731468	33722378	33722463	33736381	33736445	68	194	249	375	128	269	245	214	114	69	0.00504549	0.145793	0.142	0.238	0.24	0.432	-0.146	131	312	198.5	229.5	29.5711	46.3785	-16.8074
ENSG00000218739	CEBPZOS	2	+	37198493	37198672	37196504	37196520	37199703	37199819	28	37	49	12	12	9	27	23	248	69	0.0178057	0.321905	0.137	0.462	0.11	0.098	0.195	32.5	30.5	10.5	25	51.5873	29.5775	22.0098
ENSG00000110274	CEP164	11	+	117382795	117382942	117381700	117381868	117387202	117387412	13	31	19	37	14	11	16	31	216	69	0.249707	1	0.179	0.211	0.218	0.102	0.035	22	28	12.5	23.5	44	34.7222	9.27778
ENSG00000182923	CEP63	3	+	134547334	134547472	134546148	134546288	134549061	134549176	169	250	61	117	124	196	196	192	207	69	4.36626e-11	8.76855e-08	0.48	0.416	0.174	0.254	0.234	209.5	89	160	194	70.1843	45.1977	24.9865
ENSG00000171603	CLSTN1	1	-	9756480	9756510	9755113	9755309	9773271	9773394	38	23	93	110	69	18	81	42	99	69	0.00533417	0.151056	0.222	0.127	0.373	0.23	-0.127	30.5	101.5	43.5	61.5	23.1061	41.4286	-18.3225
ENSG00000144810	COL8A1	3	+	99675659	99675721	99638474	99638664	99744896	99745021	121	39	65	24	82	44	112	40	131	69	0.00070026	0.0425077	0.495	0.461	0.278	0.367	0.155	80	44.5	63	76	64.257	45.3237	18.9333
ENSG00000144810	COL8A1	3	+	99691398	99691568	99638621	99638664	99744896	99745021	156	66	65	24	96	66	112	40	239	69	0.000585603	0.0380389	0.409	0.443	0.198	0.323	0.165	111	44.5	81	76	71.3826	51.5924	19.7903
ENSG00000214078	CPNE1	20	-	35658929	35659014	35632794	35632923	35664759	35664900	30	23	37	25	23	17	43	15	154	69	0.577085	1	0.266	0.292	0.193	0.337	0.014	26.5	31	20	29	46.087	40.8163	5.27063
ENSG00000241258	CRCP	7	+	66130126	66130248	66127703	66127740	66130743	66130842	21	56	16	66	12	22	31	63	191	69	0.000403664	0.0292129	0.322	0.235	0.123	0.112	0.161	38.5	41	17	47	48.4277	26.5625	21.8652
ENSG00000101266	CSNK2A1	20	-	527932	528049	508450	508660	543671	543821	29	69	47	95	34	39	97	63	186	69	0.0681006	0.712307	0.186	0.212	0.115	0.187	0.048	49	71	36.5	80	40.8333	31.3305	9.50286
ENSG00000164733	CTSB	8	-	11864375	11864463	11853328	11853479	11868000	11868040	74	102	227	293	91	75	211	141	157	69	0.0386963	0.517218	0.125	0.133	0.159	0.189	-0.045	88	260	83	176	25.2874	32.0463	-6.75898
ENSG00000085733	CTTN	11	+	70421469	70421580	70420399	70420510	70422939	70422995	284	792	91	499	399	650	71	339	180	69	0.267455	1	0.545	0.378	0.683	0.424	-0.092	538	295	524.5	205	64.5858	71.8986	-7.31273
ENSG00000153071	DAB2	5	-	39388304	39388367	39382617	39383271	39388798	39388852	197	180	27	15	238	171	11	8	132	69	0.00231432	0.0921866	0.792	0.862	0.919	0.918	-0.092	188.5	21	204.5	9.5	89.9761	95.5607	-5.58461
ENSG00000132716	DCAF8	1	-	160261284	160261358	160243959	160244034	160262448	160262531	16	31	8	35	37	24	38	45	143	69	0.200556	1	0.491	0.299	0.32	0.205	0.133	23.5	21.5	30.5	41.5	52.2222	42.3611	9.86111
ENSG00000135829	DHX9	1	+	182855576	182855713	182854040	182854178	182856531	182856572	25	25	21	60	26	23	42	61	206	69	0.312532	1	0.285	0.122	0.172	0.112	0.061	25	40.5	24.5	51.5	38.1679	32.2368	5.9311
ENSG00000079805	DNM2	19	+	10808568	10808580	10805915	10805967	10812263	10812377	11	55	22	35	9	23	26	20	81	69	0.452509	1	0.299	0.572	0.228	0.495	0.074	33	28.5	16	23	53.6585	41.0256	12.6329
ENSG00000125868	DSTN	20	+	17591931	17592063	17570081	17570211	17600737	17601045	18	41	45	71	38	37	90	105	201	69	0.268501	1	0.121	0.165	0.127	0.108	0.026	29.5	58	37.5	97.5	33.7143	27.7778	5.93651
ENSG00000134874	DZIP1	13	-	95630713	95630813	95629988	95630113	95633233	95633321	24	21	46	71	13	6	125	49	169	69	2.53133e-05	0.00377506	0.176	0.108	0.041	0.048	0.097	22.5	58.5	9.5	87	27.7778	9.84456	17.9332
ENSG00000115380	EFEMP1	2	-	55922898	55922939	55922359	55922447	55923710	55923787	733	205	1668	834	1248	213	1854	733	110	69	0.13885	1	0.216	0.134	0.297	0.154	-0.05	469	1251	730.5	1293.5	27.2674	36.0919	-8.82446
ENSG00000172889	EGFL7	9	+	136669605	136669721	136668556	136668673	136669913	136670009	162	203	16	111	222	161	5	82	185	69	0.348995	1	0.791	0.406	0.943	0.423	-0.084	182.5	63.5	191.5	43.5	74.187	81.4894	-7.30237
ENSG00000172889	EGFL7	9	+	136668240	136668362	136664694	136664785	136668556	136668673	63	39	23	109	89	30	3	82	191	69	0.258731	1	0.497	0.114	0.915	0.117	-0.211	51	66	59.5	42.5	43.5897	58.3333	-14.7436
ENSG00000156976	EIF4A2	3	+	186788309	186788416	186787802	186787882	186789124	186789881	20	44	19	28	17	41	54	37	176	69	0.0247195	0.39027	0.292	0.381	0.11	0.303	0.13	32	23.5	29	45.5	57.6577	38.9262	18.7315
ENSG00000156976	EIF4A2	3	+	186788309	186788420	186787802	186787882	186789124	186789291	22	47	19	28	16	33	54	37	180	69	0.00173949	0.0777734	0.307	0.392	0.102	0.255	0.171	34.5	23.5	24.5	45.5	59.4828	35	24.4828
ENSG00000110321	EIF4G2	11	-	10801660	10801774	10800961	10801087	10802048	10802209	533	1127	89	189	707	842	52	100	183	69	0.000332146	0.0249358	0.693	0.692	0.837	0.76	-0.106	830	139	774.5	76	85.6553	91.0641	-5.40877
ENSG00000134531	EMP1	12	+	13199177	13199533	13196725	13196872	13211468	13211520	11	31	25	102	21	16	32	46	425	69	0.243766	1	0.067	0.047	0.096	0.053	-0.017	21	63.5	18.5	39	24.8521	32.1739	-7.32184
ENSG00000082805	ERC1	12	+	1112214	1112298	1110191	1110347	1115865	1116033	41	117	19	59	56	69	16	30	153	69	0.241745	1	0.493	0.472	0.612	0.509	-0.078	79	39	62.5	23	66.9492	73.0994	-6.15026
ENSG00000157557	ETS2	21	+	38806450	38806808	38805950	38806120	38810034	38810106	58	26	19	38	29	23	10	8	427	69	0.10709	0.909194	0.33	0.1	0.319	0.317	-0.103	42	28.5	26	9	59.5745	74.2857	-14.7112
ENSG00000123737	EXOSC9	4	+	121816143	121816194	121813865	121814047	121816368	121816447	12	60	26	80	19	51	18	57	120	69	0.178395	1	0.21	0.301	0.378	0.34	-0.103	36	53	35	37.5	40.4494	48.2759	-7.82642
ENSG00000065809	FAM107B	10	-	14553321	14553387	14530331	14530515	14604239	14604418	64	382	109	513	102	427	115	342	135	69	0.00236338	0.0922543	0.231	0.276	0.312	0.39	-0.097	223	311	264.5	228.5	41.7603	53.6511	-11.8908
ENSG00000172775	FAM192A	16	-	57174168	57174286	57173727	57173869	57185820	57186055	43	90	75	254	38	38	133	163	187	69	0.0112771	0.244615	0.175	0.116	0.095	0.079	0.058	66.5	164.5	38	148	28.7879	20.4301	8.35777
ENSG00000177150	FAM210A	18	-	13670870	13670968	13666230	13666713	13671861	13671939	5	69	16	49	6	55	18	48	167	69	0.846109	1	0.114	0.368	0.121	0.321	0.02	37	32.5	30.5	33	53.2374	48.0315	5.20591
ENSG00000072803	FBXW11	5	-	171996889	171997051	171914342	171914405	172006457	172006649	23	27	20	45	20	20	36	31	231	69	0.362287	1	0.256	0.152	0.142	0.162	0.052	25	32.5	20	33.5	43.4783	37.3832	6.09508
ENSG00000072803	FBXW11	5	-	171914342	171914405	171910571	171910797	172006457	172006873	25	56	20	51	44	58	39	33	132	69	0.422937	1	0.395	0.365	0.371	0.479	-0.045	40.5	35.5	51	36	53.2895	58.6207	-5.33122
ENSG00000109670	FBXW7	4	-	152412479	152412529	152411302	152411872	152534940	152535001	6	34	17	39	23	33	22	41	119	69	0.351258	1	0.17	0.336	0.377	0.318	-0.095	20	28	28	31.5	41.6667	47.0588	-5.39216
ENSG00000115641	FHL2	2	-	105396646	105396697	105386360	105386540	105398841	105399224	22	81	21	88	36	46	48	72	120	69	0.143378	1	0.376	0.346	0.301	0.269	0.076	51.5	54.5	41	60	48.5849	40.5941	7.99085
ENSG00000145216	FIP1L1	4	+	53379072	53379117	53377842	53377923	53379224	53379264	16	62	21	38	44	61	16	30	114	69	0.0500605	0.599963	0.316	0.497	0.625	0.552	-0.182	39	29.5	52.5	23	56.9343	69.5364	-12.6021
ENSG00000196924	FLNA	X	-	154357250	154357274	154354824	154355072	154357433	154357623	222	843	193	353	834	860	184	161	93	69	2.18243e-06	0.00060977	0.46	0.639	0.771	0.799	-0.236	532.5	273	847	172.5	66.108	83.0799	-16.9719
ENSG00000136068	FLNB	3	+	58141857	58141929	58138281	58138529	58142649	58142752	130	188	38	42	230	110	36	20	141	69	0.046431	0.579409	0.626	0.687	0.758	0.729	-0.087	159	40	170	28	79.8995	85.8586	-5.95909
ENSG00000115414	FN1	2	-	215392930	215393203	215391631	215391814	215394527	215394719	920	2305	794	2638	693	907	1987	2258	342	69	0	0	0.189	0.15	0.066	0.075	0.099	1612.5	1716	800	2122.5	48.4452	27.3738	21.0714
ENSG00000167491	GATAD2A	19	+	19436130	19436219	19405837	19406019	19465339	19465577	11	55	12	114	11	22	28	79	158	69	0.0475949	0.585497	0.286	0.174	0.146	0.108	0.103	33	63	16.5	53.5	34.375	23.5714	10.8036
ENSG00000204120	GIGYF2	2	+	232700584	232700654	232697369	232697392	232703423	232703489	14	63	45	72	31	36	40	37	139	69	0.188006	1	0.134	0.303	0.278	0.326	-0.084	38.5	58.5	33.5	38.5	39.6907	46.5278	-6.83706
ENSG00000115419	GLS	2	+	190913192	190913364	190910262	190910321	190921023	190921056	31	20	84	31	51	25	103	31	241	69	0.287751	1	0.096	0.156	0.124	0.188	-0.03	25.5	57.5	38	67	30.7229	36.1905	-5.46758
ENSG00000138867	GUCD1	22	-	24554948	24555136	24548916	24549001	24555614	24555859	27	38	18	33	53	23	14	11	257	69	0.0139086	0.275871	0.287	0.236	0.504	0.36	-0.171	32.5	25.5	38	12.5	56.0345	75.2475	-19.213
ENSG00000061273	HDAC7	12	-	47802223	47802274	47798784	47798972	47819766	47819785	27	33	17	40	38	29	13	23	120	69	0.165984	1	0.477	0.322	0.627	0.42	-0.124	30	28.5	33.5	18	51.2821	65.0485	-13.7665
ENSG00000100281	HMGXB4	22	+	35262322	35262421	35257497	35257557	35263077	35263226	9	37	14	28	12	20	22	27	168	69	0.182411	1	0.209	0.352	0.183	0.233	0.072	23	21	16	24.5	52.2727	39.5062	12.7666
ENSG00000122566	HNRNPA2B1	7	-	26190992	26191128	26190124	26190460	26192494	26192577	83	140	57	90	134	144	18	36	205	69	4.37633e-07	0.00014648	0.329	0.344	0.715	0.574	-0.308	111.5	73.5	139	27	60.2703	83.7349	-23.4647
ENSG00000092199	HNRNPC	14	-	21263666	21263829	21263310	21263336	21269297	21269406	181	245	88	271	183	127	166	183	232	69	0.0741832	0.7521	0.38	0.212	0.247	0.171	0.087	213	179.5	155	174.5	54.2675	47.041	7.22654
ENSG00000138668	HNRNPD	4	-	82371527	82371584	82359470	82359639	82373445	82373986	127	361	40	119	231	292	54	54	126	69	0.00917777	0.214317	0.635	0.624	0.701	0.748	-0.095	244	79.5	261.5	54	75.425	82.8843	-7.45927
ENSG00000169045	HNRNPH1	5	-	179619268	179619360	179618144	179618323	179620891	179620959	178	303	32	45	237	324	32	18	161	69	0.0163613	0.30756	0.704	0.743	0.76	0.885	-0.099	240.5	38.5	280.5	25	86.2007	91.8167	-5.61598
ENSG00000068001	HYAL2	3	-	50321365	50321773	50319568	50320535	50322652	50322777	29	52	14	75	26	22	24	50	477	69	0.136339	1	0.231	0.091	0.135	0.06	0.064	40.5	44.5	24	37	47.6471	39.3443	8.3028
ENSG00000137965	IFI44	1	+	78650540	78650652	78649831	78649905	78654242	78654279	15	46	3	49	18	168	5	81	181	69	0.625998	1	0.656	0.264	0.578	0.442	-0.05	30.5	26	93	43	53.9823	68.3824	-14.4001
ENSG00000109083	IFT20	17	-	28332145	28332382	28331858	28331987	28335339	28335435	38	36	12	33	35	19	20	21	306	69	0.427012	1	0.417	0.197	0.283	0.169	0.081	37	22.5	27	20.5	62.1849	56.8421	5.34277
ENSG00000136003	ISCU	12	+	108564059	108564155	108562605	108562736	108564278	108564392	64	33	30	53	17	8	40	39	165	69	0.000941454	0.0507564	0.471	0.207	0.151	0.079	0.224	48.5	41.5	12.5	39.5	53.8889	24.0385	29.8504
ENSG00000197256	KANK2	19	-	11196049	11196227	11195555	11195820	11197484	11197530	21	62	12	39	27	23	17	21	247	69	0.442581	1	0.328	0.308	0.307	0.234	0.047	41.5	25.5	25	19	61.9403	56.8182	5.12212
ENSG00000137807	KIF23	15	+	69440767	69441079	69440307	69440487	69444789	69445041	59	51	17	33	43	40	26	36	381	69	0.0939768	0.854944	0.386	0.219	0.23	0.168	0.103	55	25	41.5	31	68.75	57.2414	11.5086
ENSG00000109790	KLHL5	4	+	39062558	39063035	39045038	39045096	39075964	39076147	69	56	16	58	87	37	46	45	546	69	0.30271	1	0.353	0.109	0.193	0.094	0.087	62.5	37	62	45.5	62.8141	57.6744	5.13965
ENSG00000118058	KMT2A	11	+	118439023	118439122	118436761	118436944	118468774	118468844	23	37	61	83	13	15	78	66	168	69	0.00392462	0.125902	0.134	0.155	0.064	0.085	0.07	30	72	14	72	29.4118	16.2791	13.1327
ENSG00000126777	KTN1	14	+	55601756	55601880	55580253	55580354	55612018	55612571	109	46	141	97	63	70	160	206	193	69	0.00206954	0.0858412	0.217	0.145	0.123	0.108	0.066	77.5	119	66.5	183	39.4402	26.6533	12.7869
ENSG00000198945	L3MBTL3	6	+	130049650	130049830	130049281	130049393	130051248	130051343	169	186	160	125	337	235	153	124	249	69	0.000771135	0.0455972	0.226	0.292	0.379	0.344	-0.102	177.5	142.5	286	138.5	55.4688	67.3734	-11.9046
ENSG00000198945	L3MBTL3	6	+	130049755	130049830	130049281	130049393	130051248	130051408	186	198	160	125	400	270	153	124	144	69	0.000145281	0.0143489	0.358	0.431	0.556	0.511	-0.139	192	142.5	335	138.5	57.3991	70.7497	-13.3506
ENSG00000091136	LAMB1	7	-	108002126	108002384	108001557	108001733	108002848	108002971	60	27	67	71	122	22	114	69	327	69	0.674236	1	0.159	0.074	0.184	0.063	-0.007	43.5	69	72	91.5	38.6667	44.0367	-5.37003
ENSG00000175061	LRRC75A-AS1	17	+	16439659	16439703	16439326	16439414	16440184	16440253	48	87	95	159	37	42	97	93	113	69	0.207164	1	0.236	0.25	0.189	0.216	0.04	67.5	127	39.5	95	34.7044	29.368	5.33634
ENSG00000111144	LTA4H	12	-	96003837	96003920	96002959	96003064	96006313	96006409	137	82	32	10	219	55	9	1	152	69	4.24918e-06	0.00104491	0.66	0.788	0.917	0.961	-0.215	109.5	21	137	5	83.908	96.4789	-12.5708
ENSG00000111144	LTA4H	12	-	96003837	96003981	96002989	96003064	96006313	96006409	56	26	32	10	91	10	9	1	213	69	8.35456e-06	0.00163688	0.362	0.457	0.766	0.764	-0.356	41	21	50.5	5	66.129	90.991	-24.862
ENSG00000234456	MAGI2-AS3	7	+	79455889	79456180	79454885	79455007	79458846	79458999	22	24	61	113	13	17	79	81	360	69	0.183387	1	0.065	0.039	0.031	0.039	0.017	23	87	15	80	20.9091	15.7895	5.11962
ENSG00000047849	MAP4	3	-	47909037	47912421	47877416	47877523	47914816	47914939	229	178	162	157	245	340	192	86	3453	69	0.000349762	0.0261767	0.027	0.022	0.025	0.073	-0.025	203.5	159.5	292.5	139	56.0606	67.7868	-11.7262
ENSG00000125952	MAX	14	-	65101545	65101572	65093707	65093815	65102303	65102360	24	89	23	136	35	90	52	83	96	69	0.497245	1	0.429	0.32	0.326	0.438	-0.008	56.5	79.5	62.5	67.5	41.5441	48.0769	-6.53281
ENSG00000133816	MICAL2	11	+	12249183	12249246	12239435	12239585	12256784	12256971	84	350	104	699	143	323	192	418	132	69	0.11884	0.954008	0.297	0.207	0.28	0.288	-0.032	217	401.5	233	305	35.0849	43.3086	-8.22367
ENSG00000155229	MMS19	10	-	97480240	97480357	97478303	97478389	97480941	97481042	9	32	43	79	13	9	61	47	186	69	0.0947616	0.860784	0.072	0.131	0.073	0.066	0.032	20.5	61	11	54	25.1534	16.9231	8.2303
ENSG00000133030	MPRIP	17	+	17164108	17167915	17161239	17161356	17171717	17171865	253	751	17	44	196	216	23	27	3876	69	0.00204761	0.0850781	0.209	0.233	0.132	0.125	0.092	502	30.5	206	25	94.2723	89.1775	5.09481
ENSG00000148187	MRRF	9	+	122286038	122286166	122285168	122285287	122291748	122291798	41	34	16	32	39	26	32	29	197	69	0.22861	1	0.473	0.271	0.299	0.239	0.103	37.5	24	32.5	30.5	60.9756	51.5873	9.38831
ENSG00000188895	MSL1	17	+	40131536	40131584	40129244	40129627	40132033	40132042	27	77	16	27	27	49	5	12	117	69	0.0529055	0.620349	0.499	0.627	0.761	0.707	-0.171	52	21.5	38	8.5	70.7483	81.7204	-10.9721
ENSG00000147649	MTDH	8	+	97699753	97699852	97690951	97691188	97706625	97706750	289	405	43	66	476	584	22	61	168	69	0.000318826	0.0242379	0.734	0.716	0.899	0.797	-0.123	347	54.5	530	41.5	86.4259	92.7384	-6.3125
ENSG00000087053	MTMR2	11	-	95914241	95914312	95888155	95888261	95923874	95924107	21	26	20	27	50	50	28	24	140	69	0.0183406	0.327158	0.341	0.322	0.468	0.507	-0.156	23.5	23.5	50	26	50	65.7895	-15.7895
ENSG00000092841	MYL6	12	+	56160625	56160670	56160242	56160320	56161386	56161550	4	44	91	210	47	73	92	120	114	69	2.63286e-09	2.16548e-06	0.026	0.113	0.236	0.269	-0.183	24	150.5	60	106	13.7536	36.1446	-22.391
ENSG00000197535	MYO5A	15	-	52337809	52337884	52336462	52336556	52340195	52340394	181	149	54	151	162	145	202	254	144	69	0.00614266	0.163031	0.616	0.321	0.278	0.215	0.222	165	102.5	153.5	228	61.6822	40.2359	21.4463
ENSG00000187109	NAP1L1	12	-	76074202	76074239	76067370	76067473	76084566	76084612	162	149	68	68	206	121	21	15	106	69	9.51664e-11	1.76417e-07	0.608	0.588	0.865	0.84	-0.255	155.5	68	163.5	18	69.5749	90.0826	-20.5077
ENSG00000132780	NASP	1	+	45607320	45608337	45606481	45606591	45613168	45613248	109	354	49	60	370	365	54	31	1086	69	0.001479	0.0692086	0.124	0.273	0.303	0.428	-0.167	231.5	54.5	367.5	42.5	80.9441	89.6341	-8.69009
ENSG00000141027	NCOR1	17	-	16151589	16151616	16149450	16149517	16151945	16151998	55	100	67	67	53	60	81	70	96	69	0.0976988	0.87455	0.371	0.518	0.32	0.381	0.094	77.5	67	56.5	75.5	53.6332	42.803	10.8302
ENSG00000119408	NEK6	9	+	124292848	124293013	124257962	124258085	124301935	124302054	13	29	20	48	15	8	35	33	234	69	0.0520285	0.614022	0.161	0.151	0.112	0.067	0.067	21	34	11.5	34	38.1818	25.2747	12.9071
ENSG00000147862	NFIB	9	-	14112998	14113081	14087568	14088326	14120439	14120624	230	346	373	118	341	357	700	158	152	69	0.646355	1	0.219	0.571	0.181	0.506	0.051	288	245.5	349	429	53.9831	44.8586	9.12452
ENSG00000147862	NFIB	9	-	14102421	14102510	14081842	14088326	14112998	14113081	185	154	160	239	161	117	242	258	158	69	0.0148833	0.289486	0.336	0.22	0.225	0.165	0.083	169.5	199.5	139	250	45.935	35.7326	10.2023
ENSG00000147862	NFIB	9	-	14102421	14102510	14081842	14088326	14120439	14120624	121	104	373	118	127	69	700	158	158	69	0.00236222	0.0922543	0.124	0.278	0.073	0.16	0.085	112.5	245.5	98	429	31.4246	18.5958	12.8288
ENSG00000140157	NIPA2	15	+	22845145	22845267	22838689	22838921	22851638	22851870	25	68	11	36	27	44	20	32	191	69	0.167107	1	0.451	0.406	0.328	0.332	0.098	46.5	23.5	35.5	26	66.4286	57.7236	8.70499
ENSG00000140157	NIPA2	15	+	22839654	22839790	22838659	22838921	22851638	22851661	21	54	11	36	28	27	20	32	205	69	0.163336	1	0.391	0.335	0.32	0.221	0.092	37.5	23.5	27.5	26	61.4754	51.4019	10.0735
ENSG00000122643	NT5C3A	7	-	33035933	33035988	33026816	33026915	33062567	33062796	27	56	20	32	41	44	13	22	124	69	0.144744	1	0.429	0.493	0.637	0.527	-0.121	41.5	26	42.5	17.5	61.4815	70.8333	-9.35185
ENSG00000133961	NUMB	14	-	73316389	73316422	73297210	73297285	73323129	73323204	19	81	57	56	19	25	75	28	102	69	0.350286	1	0.184	0.495	0.146	0.377	0.078	50	56.5	22	51.5	46.9484	29.932	17.0164
ENSG00000145730	PAM	5	+	103025130	103025334	103019789	103019843	103028181	103028238	228	225	22	33	308	87	14	6	273	69	0.00193635	0.0821159	0.724	0.633	0.848	0.786	-0.138	226.5	27.5	197.5	10	89.1732	95.1807	-6.00749
ENSG00000145730	PAM	5	+	103025133	103025334	103019789	103019843	103028181	103028238	147	133	22	33	205	41	14	6	270	69	0.0172555	0.316468	0.631	0.507	0.789	0.636	-0.144	140	27.5	123	10	83.5821	92.4812	-8.89911
ENSG00000090060	PAPOLA	14	+	96560648	96560711	96556174	96556413	96564954	96564988	28	19	16	38	61	33	24	37	132	69	0.292085	1	0.478	0.207	0.571	0.318	-0.102	23.5	27	47	30.5	46.5347	60.6452	-14.1105
ENSG00000090060	PAPOLA	14	+	96562818	96562893	96556174	96556413	96564954	96567111	53	32	16	38	69	71	24	37	144	69	0.433769	1	0.613	0.287	0.579	0.479	-0.079	42.5	27	70	30.5	61.1511	69.6517	-8.50066
ENSG00000197111	PCBP2	12	+	53467804	53467843	53467220	53467293	53468776	53468832	97	156	72	57	210	109	49	15	108	69	0.000386446	0.0282211	0.463	0.636	0.732	0.823	-0.228	126.5	64.5	159.5	32	66.2304	83.2898	-17.0595
ENSG00000114209	PDCD10	3	-	167725400	167725473	167720061	167720273	167734805	167734939	56	62	62	121	37	57	95	130	142	69	0.0331882	0.47186	0.305	0.199	0.159	0.176	0.085	59	91.5	47	112.5	39.2027	29.4671	9.73557
ENSG00000162734	PEA15	1	+	160207132	160207237	160205420	160205522	160211542	160211716	13	36	38	97	22	13	49	97	174	69	0.165796	1	0.119	0.128	0.151	0.05	0.023	24.5	67.5	17.5	73	26.6304	19.337	7.29342
ENSG00000144283	PKP4	2	+	158676738	158676867	158673882	158674000	158678580	158678654	33	23	40	42	38	19	73	31	198	69	0.41481	1	0.223	0.16	0.154	0.176	0.027	28	41	28.5	52	40.5797	35.4037	5.17598
ENSG00000114698	PLSCR4	3	-	146250556	146250637	146222064	146222092	146250959	146251143	27	30	43	38	33	22	28	10	150	69	0.0210511	0.354019	0.224	0.266	0.352	0.503	-0.182	28.5	40.5	27.5	19	41.3043	59.1398	-17.8354
ENSG00000114698	PLSCR4	3	-	146223732	146223777	146222064	146222092	146250959	146251083	20	20	43	38	30	16	28	10	114	69	0.00408693	0.128915	0.22	0.242	0.393	0.492	-0.212	20	40.5	23	19	33.0579	54.7619	-21.7041
ENSG00000128567	PODXL	7	-	131510235	131510331	131509364	131509585	131510827	131511433	13	58	23	141	21	49	43	84	165	69	0.34288	1	0.191	0.147	0.17	0.196	-0.014	35.5	82	35	63.5	30.2128	35.533	-5.32023
ENSG00000110841	PPFIBP1	12	+	27658815	27658848	27656615	27656730	27660883	27660945	79	112	51	100	236	134	27	58	102	69	0.000191077	0.0169917	0.512	0.431	0.855	0.61	-0.261	95.5	75.5	185	42.5	55.848	81.3187	-25.4707
ENSG00000134283	PPHLN1	12	+	42351884	42352049	42335882	42335974	42355160	42355222	58	71	43	78	94	56	22	56	234	69	0.133458	1	0.285	0.212	0.558	0.228	-0.145	64.5	60.5	75	39	51.6	65.7895	-14.1895
ENSG00000137492	PRKRIR	11	-	76364337	76364432	76360955	76361063	76365851	76365972	20	44	17	39	24	30	28	30	164	69	0.456338	1	0.331	0.322	0.265	0.296	0.046	32	28	27	29	53.3333	48.2143	5.11905
ENSG00000160310	PRMT2	21	+	46636438	46636547	46635166	46635763	46636895	46636990	118	139	16	29	101	72	43	29	178	69	0.000310781	0.0239282	0.741	0.65	0.477	0.49	0.212	128.5	22.5	86.5	36	85.0993	70.6122	14.4871
ENSG00000106772	PRUNE2	9	-	76641971	76641980	76638185	76638288	76644738	76644909	29	40	37	14	52	33	39	9	78	69	0.510797	1	0.409	0.717	0.541	0.764	-0.09	34.5	25.5	42.5	24	57.5	63.9098	-6.40977
ENSG00000087191	PSMC5	17	+	63827673	63827923	63827459	63827514	63828137	63828209	13	77	12	37	94	105	16	29	319	69	0.00218913	0.0888144	0.19	0.31	0.56	0.439	-0.25	45	24.5	99.5	22.5	64.7482	81.5574	-16.8092
ENSG00000141378	PTRH2	17	-	59698870	59700189	59697307	59697978	59707370	59707626	99	96	39	214	106	96	68	139	1388	69	0.563229	1	0.112	0.022	0.072	0.033	0.015	97.5	126.5	101	103.5	43.5268	49.3888	-5.86197
ENSG00000179950	PUF60	8	-	143820665	143820716	143818372	143818534	143821596	143821686	34	78	18	26	30	59	27	25	120	69	0.231407	1	0.521	0.633	0.39	0.576	0.094	56	22	44.5	26	71.7949	63.1206	8.6743
ENSG00000179950	PUF60	8	-	143824312	143824396	143821817	143821913	143829279	143829299	33	80	21	38	45	59	15	26	153	69	0.270342	1	0.415	0.487	0.575	0.506	-0.09	56.5	29.5	52	20.5	65.6977	71.7241	-6.02646
ENSG00000130508	PXDN	2	-	1687631	1687703	1684079	1684151	1691927	1691999	225	536	127	308	399	335	127	109	141	69	3.89368e-05	0.00548735	0.464	0.46	0.606	0.601	-0.141	380.5	217.5	367	118	63.6288	75.6701	-12.0413
ENSG00000039560	RAI14	5	+	34813573	34813660	34812179	34812208	34814582	34814669	97	417	538	533	158	626	582	725	156	69	0.400727	1	0.074	0.257	0.107	0.276	-0.026	257	535.5	392	653.5	32.429	37.494	-5.065
ENSG00000125970	RALY	20	+	34073818	34073866	34073562	34073635	34075873	34076040	75	171	26	46	120	104	19	6	117	69	0.00035467	0.026299	0.63	0.687	0.788	0.911	-0.191	123	36	112	12.5	77.3585	89.9598	-12.6013
ENSG00000173166	RAPH1	2	-	203470238	203470313	203461847	203461925	203489583	203490089	13	46	34	70	12	18	23	46	144	69	0.382345	1	0.155	0.239	0.2	0.158	0.018	29.5	52	15	34.5	36.1963	30.303	5.89329
ENSG00000102317	RBM3	X	+	48575921	48576083	48575560	48575667	48576313	48576419	31	16	39	171	20	11	104	127	231	69	0.0285672	0.428199	0.192	0.027	0.054	0.025	0.07	23.5	105	15.5	115.5	18.2879	11.8321	6.45588
ENSG00000131051	RBM39	20	-	35740524	35740597	35738967	35739017	35740823	35740887	96	143	202	431	145	114	205	236	142	69	0.00547866	0.153524	0.188	0.139	0.256	0.19	-0.059	119.5	316.5	129.5	220.5	27.4083	37	-9.59174
ENSG00000135597	REPS1	6	-	138926400	138926481	138921036	138921124	138929976	138930098	33	105	21	50	23	65	34	53	150	69	0.00960488	0.219818	0.42	0.491	0.237	0.361	0.157	69	35.5	44	43.5	66.0287	50.2857	15.743
ENSG00000135597	REPS1	6	-	138926400	138926478	138921036	138921124	138929976	138929997	27	84	21	50	19	55	34	53	147	69	0.0161828	0.305395	0.376	0.441	0.208	0.328	0.14	55.5	35.5	37	43.5	60.989	45.9627	15.0263
ENSG00000142599	RERE	1	-	8614560	8614686	8557417	8557523	8624309	8624380	76	52	26	14	77	26	7	4	195	69	0.00263645	0.0996695	0.508	0.568	0.796	0.697	-0.208	64	20	51.5	5.5	76.1905	90.3509	-14.1604
ENSG00000155366	RHOC	1	-	112705099	112706252	112703643	112703806	112707077	112707127	126	191	192	463	177	153	187	192	1222	69	0.000147734	0.0144287	0.036	0.023	0.051	0.043	-0.018	158.5	327.5	165	189.5	32.6132	46.5444	-13.9313
ENSG00000155366	RHOC	1	-	112705099	112705201	112703643	112703806	112707077	112707102	39	101	192	463	58	93	187	192	171	69	0.000247065	0.0198468	0.076	0.081	0.111	0.163	-0.059	70	327.5	75.5	189.5	17.6101	28.4906	-10.8805
ENSG00000155366	RHOC	1	-	112705099	112705168	112703643	112703806	112707077	112707133	80	248	192	463	109	180	187	192	138	69	0.00963487	0.220295	0.172	0.211	0.226	0.319	-0.081	164	327.5	144.5	189.5	33.3672	43.2635	-9.89623
ENSG00000155366	RHOC	1	-	112705052	112705168	112703643	112703806	112707077	112707135	56	174	192	463	71	110	187	192	185	69	0.0419963	0.544451	0.098	0.123	0.124	0.176	-0.039	115	327.5	90.5	189.5	25.9887	32.3214	-6.33273
ENSG00000131263	RLIM	X	-	74612581	74612643	74595808	74596000	74614421	74614617	17	26	114	77	30	90	90	102	131	69	0.0012072	0.0593719	0.073	0.151	0.149	0.317	-0.121	21.5	95.5	60	96	18.3761	38.4615	-20.0855
ENSG00000257379	RP11-793H13.8	12	+	53464759	53464852	53462492	53462567	53465931	53465973	181	207	53	74	189	129	79	58	162	69	0.110038	0.917992	0.593	0.544	0.505	0.486	0.073	194	63.5	159	68.5	75.3398	69.8901	5.4497
ENSG00000265681	RPL17	18	-	49491735	49491833	49491531	49491584	49492257	49492464	14	26	15	55	21	20	11	31	167	69	0.173103	1	0.278	0.163	0.441	0.21	-0.105	20	35	20.5	21	36.3636	49.3976	-13.034
ENSG00000265681	RPL17	18	-	49491735	49491833	49491531	49491584	49492274	49492399	14	26	6	46	21	21	11	31	167	69	0.870277	1	0.491	0.189	0.441	0.219	0.01	20	26	21	21	43.4783	50	-6.52174
ENSG00000163125	RPRD2	1	+	150441880	150441958	150440922	150441023	150443230	150443283	82	157	31	16	142	113	21	4	147	69	0.0633375	0.686935	0.554	0.822	0.76	0.93	-0.157	119.5	23.5	127.5	12.5	83.5664	91.0714	-7.505
ENSG00000138326	RPS24	10	+	78040203	78040225	78037193	78037304	78040614	78040670	26	78	59	62	145	74	42	17	91	69	2.54111e-06	0.000680425	0.25	0.488	0.724	0.767	-0.377	52	60.5	109.5	29.5	46.2222	78.777	-32.5548
ENSG00000156253	RWDD2B	21	-	29009594	29009692	29008394	29008621	29019210	29019350	13	38	72	128	4	13	60	52	167	69	0.068587	0.715532	0.069	0.109	0.027	0.094	0.028	25.5	100	8.5	56	20.3187	13.1783	7.14043
ENSG00000020577	SAMD4A	14	+	54737023	54737287	54702061	54702580	54748814	54748924	80	147	10	31	67	90	29	29	333	69	0.0067006	0.172519	0.624	0.496	0.324	0.391	0.203	113.5	20.5	78.5	29	84.7015	73.0233	11.6782
ENSG00000139218	SCAF11	12	-	45974189	45975734	45964106	45964188	45990352	45990565	32	12	37	15	58	38	87	60	1614	69	0.440759	1	0.036	0.033	0.028	0.026	0.008	22	26	48	73.5	45.8333	39.5062	6.32716
ENSG00000140612	SEC11A	15	-	84714730	84714866	84691534	84691644	84716024	84716163	13	36	91	165	39	46	126	116	205	69	0.00481345	0.141635	0.046	0.068	0.094	0.118	-0.049	24.5	128	42.5	121	16.0656	25.9939	-9.92831
ENSG00000138674	SEC31A	4	-	82842184	82842481	82828999	82829058	82844385	82844509	40	84	59	90	147	141	43	52	366	69	1.64471e-11	3.96358e-08	0.113	0.15	0.392	0.338	-0.233	62	74.5	144	47.5	45.4212	75.1958	-29.7746
ENSG00000138674	SEC31A	4	-	82842139	82842481	82828999	82829058	82844385	82844509	54	124	59	90	210	196	43	52	411	69	3.2766e-12	8.77365e-09	0.133	0.188	0.451	0.388	-0.259	89	74.5	203	47.5	54.4343	81.0379	-26.6037
ENSG00000138593	SECISBP2L	15	-	49019417	49019552	49017547	49017628	49027364	49027480	142	75	68	32	138	128	30	21	204	69	4.74562e-05	0.00638909	0.414	0.442	0.609	0.673	-0.213	108.5	50	133	25.5	68.4543	83.9117	-15.4574
ENSG00000001617	SEMA3F	3	+	50175095	50175188	50174230	50174350	50176767	50176861	93	236	36	78	85	152	53	61	162	69	0.10616	0.904726	0.524	0.563	0.406	0.515	0.083	164.5	57	118.5	57	74.2664	67.5214	6.745
ENSG00000137872	SEMA6D	15	+	47768580	47768748	47767036	47767093	47770496	47774223	86	20	35	6	28	22	22	5	237	69	0.627784	1	0.417	0.493	0.27	0.562	0.039	53	20.5	25	13.5	72.1088	64.9351	7.17378
ENSG00000124570	SERPINB6	6	-	2968778	2968913	2959167	2959342	2971532	2972165	71	36	46	47	120	34	71	27	204	69	0.199386	1	0.343	0.206	0.364	0.299	-0.057	53.5	46.5	77	49	53.5	61.1111	-7.61111
ENSG00000166401	SERPINB8	18	+	63978298	63978476	63969924	63970170	63979800	63979938	25	164	10	52	42	122	3	25	247	69	0.0288915	0.431653	0.411	0.468	0.796	0.577	-0.247	94.5	31	82	14	75.2988	85.4167	-10.1179
ENSG00000131171	SH3BGRL	X	+	81202436	81202576	81202127	81202245	81276983	81277169	31	12	36	37	22	3	78	71	209	69	0.000134986	0.0135543	0.221	0.097	0.085	0.014	0.11	21.5	36.5	12.5	74.5	37.069	14.3678	22.7011
ENSG00000112759	SLC29A1	6	+	44226060	44226167	44223564	44223641	44227262	44227342	9	170	11	100	12	64	14	82	176	69	0.0466951	0.580805	0.243	0.4	0.252	0.234	0.079	89.5	55.5	38	48	61.7241	44.186	17.5381
ENSG00000127616	SMARCA4	19	+	11039457	11039553	11034913	11035132	11041306	11041560	17	59	12	51	9	21	31	36	165	69	0.000575155	0.0375628	0.372	0.326	0.108	0.196	0.197	38	31.5	15	33.5	54.6763	30.9278	23.7484
ENSG00000163597	SNHG16	17	+	76558944	76559043	76557791	76557857	76561287	76561398	14	67	21	62	17	16	17	28	168	69	0.385646	1	0.215	0.307	0.291	0.19	0.021	40.5	41.5	16.5	22.5	49.3902	42.3077	7.08255
ENSG00000104852	SNRNP70	19	+	49102113	49103587	49101389	49101471	49104633	49104735	61	50	12	29	145	48	17	24	1543	69	0.221855	1	0.185	0.072	0.276	0.082	-0.051	55.5	20.5	96.5	20.5	73.0263	82.4786	-9.45232
ENSG00000123352	SPATS2	12	+	49454224	49454385	49367495	49367587	49460769	49461037	28	47	13	80	2	5	32	48	230	69	2.95836e-08	1.45497e-05	0.393	0.15	0.018	0.03	0.248	37.5	46.5	3.5	40	44.6429	8.04598	36.5969
ENSG00000123352	SPATS2	12	+	49441729	49441816	49367383	49367587	49460769	49461037	21	54	13	80	4	9	32	48	156	69	3.22406e-06	0.00082111	0.417	0.23	0.052	0.077	0.259	37.5	46.5	6.5	40	44.6429	13.9785	30.6644
ENSG00000123352	SPATS2	12	+	49371227	49371290	49367546	49367587	49460769	49461037	42	108	13	80	45	59	32	48	132	69	0.237128	1	0.628	0.414	0.424	0.391	0.114	75	46.5	52	40	61.7284	56.5217	5.20666
ENSG00000123352	SPATS2	12	+	49371227	49371290	49367546	49367587	49441729	49441816	36	101	16	41	32	45	3	6	132	69	0.000215262	0.0184612	0.54	0.563	0.848	0.797	-0.271	68.5	28.5	38.5	4.5	70.6186	89.5349	-18.9163
ENSG00000106723	SPIN1	9	+	88418777	88418951	88388430	88388538	88426381	88426591	36	56	44	107	54	57	58	74	243	69	0.140253	1	0.189	0.129	0.209	0.179	-0.035	46	75.5	55.5	66	37.8601	45.679	-7.81893
ENSG00000116754	SRSF11	1	+	70231858	70231975	70228421	70228555	70232267	70232377	61	8	27	30	78	26	32	19	186	69	0.10333	0.893197	0.456	0.09	0.475	0.337	-0.133	34.5	28.5	52	25.5	54.7619	67.0968	-12.3349
ENSG00000124193	SRSF6	20	+	43459152	43459420	43458360	43458509	43459770	43459895	102	90	38	101	148	63	29	37	337	69	0.0921348	0.844885	0.355	0.154	0.511	0.259	-0.131	96	69.5	105.5	33	58.006	76.1733	-18.1672
ENSG00000115875	SRSF7	2	-	38748897	38749173	38748578	38748653	38749528	38749705	67	102	56	112	127	126	70	108	345	69	0.05936	0.661357	0.193	0.154	0.266	0.189	-0.054	84.5	84	126.5	89	50.1484	58.7007	-8.55233
ENSG00000115875	SRSF7	2	-	38748897	38749346	38748578	38748653	38749528	38749705	74	122	56	112	144	142	70	108	518	69	0.0664739	0.704776	0.15	0.127	0.215	0.149	-0.043	98	84	143	89	53.8462	61.6379	-7.79178
ENSG00000105889	STEAP1B	7	-	22495361	22495480	22494771	22494886	22500113	22500205	19	107	20	127	19	82	70	204	188	69	1.83379e-05	0.00291201	0.259	0.236	0.091	0.129	0.138	63	73.5	50.5	137	46.1538	26.9333	19.2205
ENSG00000115107	STEAP3	2	+	119230619	119231034	119223830	119223888	119245488	119245988	11	46	10	40	9	6	12	17	484	69	0.0195921	0.33725	0.136	0.141	0.097	0.048	0.066	28.5	25	7.5	14.5	53.271	34.0909	19.1801
ENSG00000198252	STYX	14	+	52757873	52757924	52757742	52757782	52759681	52759754	343	445	30	18	479	521	0	4	120	69	8.58091e-13	3.44652e-09	0.868	0.934	1	0.987	-0.093	394	24	500	2	94.2584	99.6016	-5.34322
ENSG00000137573	SULF1	8	+	69495764	69495926	69466623	69466950	69501873	69501968	116	27	78	10	70	26	86	15	231	69	0.0995935	0.880772	0.308	0.446	0.196	0.341	0.108	71.5	44	48	50.5	61.9048	48.731	13.1738
ENSG00000164828	SUN1	7	+	832504	832601	816614	816673	838797	838986	55	53	21	38	76	53	9	18	166	69	0.0167486	0.310719	0.521	0.367	0.778	0.55	-0.22	54	29.5	64.5	13.5	64.6707	82.6923	-18.0216
ENSG00000141002	TCF25	16	+	89878460	89878627	89873643	89873859	89883350	89883512	73	100	125	222	34	41	199	139	236	69	8.52728e-06	0.00164787	0.146	0.116	0.048	0.079	0.068	86.5	173.5	37.5	169	33.2692	18.1598	15.1094
ENSG00000003436	TFPI	2	-	187544503	187544637	187513615	187513646	187554199	187554461	95	7	75	4	58	6	105	17	203	69	0.00024003	0.0196748	0.301	0.373	0.158	0.107	0.204	51	39.5	32	61	56.3536	34.4086	21.945
ENSG00000003436	TFPI	2	-	187544503	187544637	187503647	187503770	187554199	187554461	111	8	968	112	69	7	1554	168	203	69	5.08217e-06	0.00115543	0.038	0.024	0.015	0.014	0.017	59.5	540	38	861	9.92494	4.22692	5.69802
ENSG00000003436	TFPI	2	-	187529363	187529485	187503647	187503770	187554199	187554349	973	189	968	112	1168	254	1554	168	191	69	0.385436	1	0.266	0.379	0.214	0.353	0.039	581	540	711	861	51.8287	45.229	6.59972
ENSG00000163513	TGFBR2	3	+	30623198	30623273	30606600	30606977	30644746	30644915	271	371	401	752	184	201	453	502	144	69	0.00605184	0.161701	0.245	0.191	0.163	0.161	0.056	321	576.5	192.5	477.5	35.766	28.7313	7.03467
ENSG00000100296	THOC5	22	-	29531077	29531110	29529161	29529239	29531830	29531963	11	34	31	51	20	29	25	29	102	69	0.0814759	0.787285	0.194	0.311	0.351	0.404	-0.125	22.5	41	24.5	27	35.4331	47.5728	-12.1397
ENSG00000150779	TIMM8B	11	-	112085977	112086310	112084799	112085462	112086639	112086798	56	128	14	53	56	60	17	46	402	69	0.228893	1	0.407	0.293	0.361	0.183	0.078	92	33.5	58	31.5	73.3068	64.8045	8.5023
ENSG00000150779	TIMM8B	11	-	112085966	112086310	112085148	112085462	112086639	112086722	52	129	14	53	55	58	17	46	413	69	0.220092	1	0.383	0.289	0.351	0.174	0.074	90.5	33.5	56.5	31.5	72.9839	64.2045	8.77933
ENSG00000104067	TJP1	15	-	29719776	29720016	29718265	29719138	29720357	29720708	565	365	7	33	455	287	159	134	309	69	5.42122e-13	2.61292e-09	0.947	0.712	0.39	0.324	0.472	465	20	371	146.5	95.8763	71.6908	24.1855
ENSG00000146872	TLK2	17	+	62524235	62524331	62523133	62523177	62536169	62536337	19	52	12	28	30	40	14	15	165	69	0.314949	1	0.398	0.437	0.473	0.527	-0.083	35.5	20	35	14.5	63.964	70.7071	-6.74311
ENSG00000162604	TM2D1	1	-	61686791	61686921	61683451	61683546	61694696	61694770	50	40	82	123	27	33	100	93	199	69	0.103535	0.893197	0.175	0.101	0.086	0.11	0.04	45	102.5	30	96.5	30.5085	23.7154	6.79306
ENSG00000134900	TPP2	13	+	102651358	102651397	102649407	102649486	102657055	102657207	22	25	35	39	24	23	48	46	108	69	0.386604	1	0.287	0.291	0.242	0.242	0.047	23.5	37	23.5	47	38.843	33.3333	5.50964
ENSG00000136527	TRA2B	3	-	185931576	185931852	185926600	185926734	185937824	185938029	71	157	46	223	127	135	59	93	345	69	0.00392872	0.125902	0.236	0.123	0.301	0.225	-0.084	114	134.5	131	76	45.8753	63.285	-17.4098
ENSG00000108395	TRIM37	17	-	59104292	59104394	59091299	59091340	59106440	59106715	109	102	13	30	114	85	8	17	171	69	0.241625	1	0.772	0.578	0.852	0.669	-0.085	105.5	21.5	99.5	12.5	83.0709	88.8393	-5.76842
ENSG00000153827	TRIP12	2	-	229860405	229860531	229858771	229859574	229879981	229880128	106	255	63	136	264	354	120	126	195	69	0.0335648	0.475811	0.373	0.399	0.438	0.499	-0.083	180.5	99.5	309	123	64.4643	71.5278	-7.06349
ENSG00000196428	TSC22D2	3	+	150438197	150438354	150411178	150411308	150457075	150457127	9	67	33	62	21	51	24	39	226	69	0.09949	0.880772	0.077	0.248	0.211	0.285	-0.085	38	47.5	36	31.5	44.4444	53.3333	-8.88889
ENSG00000141759	TXNL4A	18	-	79986601	79986750	79977597	79977701	79988239	79988502	19	28	22	113	10	10	41	44	218	69	0.103556	0.893197	0.215	0.073	0.072	0.067	0.074	23.5	67.5	10	42.5	25.8242	19.0476	6.77656
ENSG00000126261	UBA2	19	+	34430092	34430186	34428351	34428570	34430575	34430659	33	16	30	47	19	9	36	45	163	69	0.0948012	0.860819	0.318	0.126	0.183	0.078	0.091	24.5	38.5	14	40.5	38.8889	25.6881	13.2008
ENSG00000131508	UBE2D2	5	+	139562243	139562407	139561166	139561815	139600371	139600435	20	28	45	237	10	11	77	183	233	69	0.00435403	0.133496	0.116	0.034	0.037	0.017	0.048	24	141	10.5	130	14.5455	7.47331	7.07214
ENSG00000169764	UGP2	2	+	63842058	63842204	63840953	63841232	63856305	63856433	33	42	44	47	38	52	54	24	215	69	0.257141	1	0.194	0.223	0.184	0.41	-0.088	37.5	45.5	45	39	45.1807	53.5714	-8.39071
ENSG00000035403	VCL	10	+	74111908	74112112	74108970	74109156	74114183	74114387	24	21	61	149	41	21	91	94	273	69	0.0803695	0.781293	0.09	0.034	0.102	0.053	-0.015	22.5	105	31	92.5	17.6471	25.1012	-7.45416
ENSG00000112715	VEGFA	6	+	43781955	43782052	43778888	43778918	43784540	43784562	5	43	9	37	8	16	14	30	166	69	0.103676	0.89391	0.188	0.326	0.192	0.181	0.071	24	23	12	22	51.0638	35.2941	15.7697
ENSG00000112715	VEGFA	6	+	43781955	43782087	43778888	43778918	43784540	43784902	15	69	9	37	15	29	14	30	201	69	0.0411906	0.53919	0.364	0.39	0.269	0.249	0.118	42	23	22	22	64.6154	50	14.6154
ENSG00000151502	VPS26B	11	+	134236341	134236746	134234961	134235053	134239990	134240155	19	25	18	43	18	8	33	14	474	69	0.354316	1	0.133	0.078	0.074	0.077	0.03	22	30.5	13	23.5	41.9048	35.6164	6.28832
ENSG00000111237	VPS29	12	-	110499534	110499546	110496011	110496203	110502048	110502107	20	47	34	35	54	56	46	25	81	69	0.130206	0.997084	0.334	0.534	0.5	0.656	-0.144	33.5	34.5	55	35.5	49.2647	60.7735	-11.5088
ENSG00000140105	WARS	14	-	100374135	100374265	100369086	100369258	100375282	100375406	29	91	14	75	17	71	16	90	199	69	0.041999	0.544451	0.418	0.296	0.269	0.215	0.115	60	44.5	44	53	57.4163	45.3608	12.0554
ENSG00000140105	WARS	14	-	100374135	100374244	100369086	100369258	100375282	100375593	25	81	14	75	22	69	16	90	178	69	0.269121	1	0.409	0.295	0.348	0.229	0.064	53	44.5	45.5	53	54.359	46.1929	8.16608
ENSG00000140105	WARS	14	-	100375282	100375406	100369086	100369258	100376259	100376285	57	242	8	63	79	176	14	22	193	69	0.137782	1	0.718	0.579	0.669	0.741	-0.057	149.5	35.5	127.5	18	80.8108	87.6289	-6.81806
ENSG00000140105	WARS	14	-	100374135	100374265	100369086	100369258	100376259	100376285	23	79	8	63	16	54	14	22	199	69	0.833374	1	0.499	0.303	0.284	0.46	0.029	51	35.5	35	18	58.9595	66.0377	-7.0782
ENSG00000140105	WARS	14	-	100375282	100375403	100369086	100369258	100376259	100376311	55	229	8	63	75	170	14	22	190	69	0.142559	1	0.714	0.569	0.66	0.737	-0.057	142	35.5	122.5	18	80	87.1886	-7.18861
ENSG00000140105	WARS	14	-	100374135	100374244	100369086	100369258	100376259	100376334	19	66	8	63	15	50	14	22	178	69	0.604705	1	0.479	0.289	0.293	0.468	0.004	42.5	35.5	32.5	18	54.4872	64.3564	-9.86926
ENSG00000140105	WARS	14	-	100375282	100375350	100369086	100369258	100376259	100376307	14	77	8	63	16	91	14	22	137	69	0.1891	1	0.468	0.381	0.365	0.676	-0.096	45.5	35.5	53.5	18	56.1728	74.8252	-18.6523
ENSG00000185222	WBP5	X	+	103357082	103357161	103356444	103356606	103357614	103358469	152	122	63	61	236	262	37	84	148	69	0.00472692	0.139944	0.529	0.483	0.748	0.593	-0.164	137	62	249	60.5	68.8442	80.4523	-11.6081
ENSG00000157954	WIPI2	7	+	5193117	5193345	5190258	5190493	5199575	5199658	32	42	85	27	26	13	68	17	297	69	0.16041	1	0.08	0.265	0.082	0.151	0.056	37	56	19.5	42.5	39.7849	31.4516	8.33333
ENSG00000148516	ZEB1	10	+	31387123	31387266	31319215	31319292	31461036	31461237	41	23	77	30	46	32	115	104	212	69	0.0246105	0.389677	0.148	0.2	0.115	0.091	0.071	32	53.5	39	109.5	37.4269	26.2626	11.1643
ENSG00000159840	ZYX	7	+	143382592	143382685	143382247	143382447	143382800	143382925	119	699	12	61	213	642	3	20	162	69	1.08665e-06	0.000335733	0.809	0.83	0.968	0.932	-0.13	409	36.5	427.5	11.5	91.807	97.3804	-5.57345

## Sheet: hnRNPL intron retention
GeneID	gene symbol	chr	strand	riExonStart_0base	riExonEnd	upstreamES	upstreamEE	downstreamES	downstreamEE	IC_si hnRNPL		SC_si hnRNPL		IC_si Ctrl		SC_si Ctrl		IncFormLen	SkipFormLen	PValue	FDR	IncLevel1		IncLevel2		IncLevelDifference	Median IC_si hnRNPL	Median EC_si hnRNPL	Median IC_si Ctrl	Median EC_si Ctrl	% IC_si hnRNPL	% IC_s Ctrl	% IC si hnRNPL - % IC_si Ctl
ENSG00000196352	CD55	1	+	207336692	207337409	207336692	207336818	207337328	207337409	553	982	17	72	28	52	101	179	579	69	0	0	0.795	0.619	0.032	0.033	0.675	767.5	44.5	40	140	94.5197	22.2222	-72.2975
ENSG00000079134	THOC1	18	-	225088	225403	225088	225139	225336	225403	47	27	23	43	35	27	46	69	266	69	0.0298802	0.322392	0.346	0.14	0.165	0.092	0.114	37	33	31	57.5	52.8571	35.0282	-17.8289
ENSG00000175061	LRRC75A-AS1	17	+	16439036	16439414	16439036	16439060	16439326	16439414	19	60	35	96	16	19	49	62	335	69	0.010133	0.191159	0.101	0.114	0.063	0.059	0.047	39.5	65.5	17.5	55.5	37.619	23.9726	-13.6464
ENSG00000013275	PSMC4	19	+	39980285	39980717	39980285	39980454	39980661	39980717	30	95	19	80	40	56	58	62	276	69	0.0307268	0.326938	0.283	0.229	0.147	0.184	0.091	62.5	49.5	48	60	55.8036	44.4444	-11.3591
ENSG00000130589	HELZ2	20	-	63570684	63573221	63570684	63570868	63572107	63573221	10	80	3	58	5	50	5	53	1308	69	0.0976388	0.614358	0.15	0.068	0.05	0.047	0.06	45	30.5	27.5	29	59.6026	48.6726	-10.9301
ENSG00000169714	CNBP	3	-	129171078	129171538	129171078	129171277	129171445	129171538	28	47	31	47	26	28	48	38	237	69	0.0950137	0.607879	0.208	0.225	0.136	0.177	0.06	37.5	39	27	43	49.0196	38.5714	-10.4482
ENSG00000136279	DBNL	7	+	44058431	44058983	44058431	44058480	44058901	44058983	19	21	27	84	8	11	41	53	490	69	0.0477696	0.417306	0.09	0.034	0.027	0.028	0.035	20	55.5	9.5	47	26.4901	16.8142	-9.67591
ENSG00000087266	SH3BP2	4	+	2824612	2825196	2824612	2824730	2825125	2825196	55	53	28	50	40	22	32	34	464	69	0.108675	0.64141	0.226	0.136	0.157	0.088	0.058	54	39	31	33	58.0645	48.4375	-9.62702
ENSG00000115677	HDLBP	2	-	241235120	241235594	241235120	241235255	241235489	241235594	32	51	76	144	18	27	127	81	303	69	0.0139292	0.218532	0.087	0.075	0.031	0.071	0.03	41.5	110	22.5	104	27.3927	17.7866	-9.60618
ENSG00000166986	MARS	12	+	57489018	57489345	57489018	57489109	57489266	57489345	28	76	23	48	27	39	22	44	226	69	0.139673	0.709907	0.271	0.326	0.273	0.213	0.055	52	35.5	33	33	59.4286	50	-9.42857
ENSG00000143702	CEP170	1	-	243185778	243186422	243185778	243186072	243186258	243186422	109	51	29	12	73	69	34	26	255	69	0.0446452	0.401276	0.504	0.535	0.367	0.418	0.127	80	20.5	71	30	79.602	70.297	-9.30496
ENSG00000198805	PNP	14	+	20474471	20474948	20474471	20474575	20474772	20474948	22	57	37	154	15	32	55	132	266	69	0.025411	0.290479	0.134	0.088	0.066	0.059	0.049	39.5	95.5	23.5	93.5	29.2593	20.0855	-9.17379
ENSG00000008710	PKD1	16	-	2105321	2106024	2105321	2105474	2105864	2106024	14	38	25	26	8	12	19	9	459	69	0.315373	0.964946	0.078	0.18	0.06	0.167	0.015	26	25.5	10	14	50.4854	41.6667	-8.81877
ENSG00000107863	ARHGAP21	10	-	24595887	24596882	24595887	24596043	24596739	24596882	43	5	39	56	25	20	74	61	765	69	0.177595	0.798398	0.09	0.008	0.03	0.029	0.02	24	47.5	22.5	67.5	33.5664	25	-8.56643
ENSG00000120896	SORBS3	8	+	22565825	22566484	22565825	22565872	22566344	22566484	53	93	27	35	61	60	31	42	541	69	0.141237	0.716671	0.2	0.253	0.201	0.154	0.049	73	31	60.5	36.5	70.1923	62.3711	-7.82117
ENSG00000166012	TAF1D	11	-	93730676	93731216	93730676	93730712	93731149	93731216	234	306	34	31	167	207	41	44	506	69	0.00310083	0.0899535	0.484	0.574	0.357	0.391	0.155	270	32.5	187	42.5	89.2562	81.4815	-7.77472
ENSG00000142208	AKT1	14	-	104770744	104772452	104770744	104770847	104772364	104772452	32	29	37	73	25	18	54	57	1586	69	0.148107	0.732816	0.036	0.017	0.02	0.014	0.009	30.5	55	21.5	55.5	35.6725	27.9221	-7.75044
ENSG00000159352	PSMD4	1	+	151266003	151266439	151266003	151266112	151266307	151266439	14	33	49	81	10	12	43	52	264	69	0.121137	0.66636	0.069	0.096	0.057	0.057	0.026	23.5	65	11	47.5	26.5537	18.8034	-7.75025
ENSG00000144224	UBXN4	2	+	135753538	135754277	135753538	135753567	135754158	135754277	161	68	52	20	201	85	80	52	660	69	0.044216	0.399894	0.245	0.262	0.208	0.146	0.077	114.5	36	143	66	76.0797	68.4211	-7.65868
ENSG00000169045	HNRNPH1	5	-	179616125	179617110	179616125	179616218	179616868	179617110	241	92	21	37	252	114	61	44	719	69	0.296793	0.951657	0.524	0.193	0.284	0.199	0.117	166.5	29	183	52.5	85.1662	77.707	-7.45923
ENSG00000075415	SLC25A3	12	+	98593624	98594135	98593624	98593740	98593974	98594135	45	142	153	182	39	67	145	121	303	69	0.144921	0.724605	0.063	0.151	0.058	0.112	0.022	93.5	167.5	53	133	35.8238	28.4946	-7.32913
ENSG00000163930	BAP1	3	-	52402778	52403298	52402778	52402871	52403137	52403298	24	19	22	35	15	10	22	23	335	69	0.317423	0.96737	0.183	0.101	0.123	0.082	0.04	21.5	28.5	12.5	22.5	43	35.7143	-7.28571
ENSG00000112715	VEGFA	6	+	43778888	43786484	43778888	43778918	43784540	43786484	53	103	9	37	47	56	14	30	5691	69	0.144074	0.722718	0.067	0.033	0.039	0.022	0.02	78	23	51.5	22	77.2277	70.068	-7.1597
ENSG00000204628	GNB2L1	5	-	181236928	181237719	181236928	181237042	181237608	181237719	76	60	259	235	62	41	436	170	635	69	0.0106101	0.196542	0.031	0.027	0.015	0.026	0.009	68	247	51.5	303	21.5873	14.5275	-7.0598
ENSG00000065000	AP3D1	19	-	2109085	2109958	2109085	2109207	2109872	2109958	42	75	20	48	34	61	27	47	734	69	0.206572	0.844429	0.165	0.128	0.106	0.109	0.039	58.5	34	47.5	37	63.2432	56.213	-7.03023
ENSG00000197989	SNHG12	1	-	28579532	28580646	28579532	28579981	28580559	28580646	28	61	7	51	22	30	13	31	647	69	0.233915	0.888678	0.299	0.113	0.153	0.094	0.082	44.5	29	26	22	60.5442	54.1667	-6.37755
ENSG00000169764	UGP2	2	+	63887401	63890185	63887401	63887644	63890080	63890185	95	16	31	16	77	36	29	34	2505	69	0.345513	0.998015	0.078	0.027	0.068	0.028	0.004	55.5	23.5	56.5	31.5	70.2532	64.2045	-6.04862
ENSG00000141279	NPEPPS	17	+	47579389	47582849	47579389	47579511	47582741	47582849	57	33	48	50	34	20	56	19	3299	69	0.345899	0.998015	0.024	0.014	0.013	0.022	0.002	45	49	27	37.5	47.8723	41.8605	-6.01188
ENSG00000182087	TMEM259	19	-	1012065	1012573	1012065	1012188	1012462	1012573	54	59	28	26	64	28	33	24	343	69	0.288871	0.944978	0.28	0.313	0.281	0.19	0.061	56.5	27	46	28.5	67.6647	61.745	-5.9197
ENSG00000120896	SORBS3	8	+	22566660	22566868	22566660	22566713	22566821	22566868	17	37	33	69	20	21	47	54	177	69	0.315262	0.964946	0.167	0.173	0.142	0.132	0.033	27	51	20.5	50.5	34.6154	28.8732	-5.74215
ENSG00000137942	FNBP1L	1	+	93550946	93554659	93550946	93551105	93552408	93554659	289	118	32	18	243	111	51	19	1372	69	0.0416929	0.385084	0.312	0.248	0.193	0.227	0.07	203.5	25	177	35	89.0591	83.4906	-5.56851
ENSG00000165802	NSMF	9	-	137452735	137453180	137452735	137452819	137453055	137453180	14	32	58	82	19	10	95	27	305	69	0.262982	0.918944	0.052	0.081	0.043	0.077	0.007	23	70	14.5	61	24.7312	19.2053	-5.52588
ENSG00000149923	PPP4C	16	+	30082745	30083567	30082745	30082847	30083393	30083567	24	24	38	55	12	14	37	28	615	69	0.343121	0.994436	0.066	0.047	0.035	0.053	0.013	24	46.5	13	32.5	34.0426	28.5714	-5.47112
ENSG00000169045	HNRNPH1	5	-	179617798	179618060	179617798	179617932	179617988	179618060	52	30	36	44	50	33	46	54	125	69	0.53131	1	0.444	0.273	0.375	0.252	0.045	41	40	41.5	50	50.6173	45.3552	-5.26209
ENSG00000109332	UBE2D3	4	-	102801453	102802638	102801453	102801559	102802560	102802638	67	54	81	150	80	68	178	179	1070	69	0.179659	0.803786	0.051	0.023	0.028	0.024	0.011	60.5	115.5	74	178.5	34.375	29.3069	-5.06807
ENSG00000177697	CD151	11	+	836250	836843	836250	836442	836768	836843	43	27	123	116	57	18	124	72	395	69	0.254271	0.908992	0.058	0.039	0.074	0.042	-0.009	35	119.5	37.5	98	22.6537	27.6753	5.02156
ENSG00000115414	FN1	2	-	215384019	215384976	215384019	215384184	215384859	215384976	103	155	126	625	227	163	344	531	744	69	0.306298	0.958574	0.07	0.022	0.058	0.028	0.003	129	375.5	195	437.5	25.5699	30.83	5.26017
ENSG00000108788	MLX	17	+	42569203	42569606	42569203	42569303	42569506	42569606	27	35	108	303	17	16	60	85	272	69	0.188822	0.821593	0.06	0.028	0.067	0.046	-0.013	31	205.5	16.5	72.5	13.1078	18.5393	5.4315
ENSG00000123143	PKN1	19	+	14467564	14467793	14467564	14467641	14467717	14467793	8	32	31	89	2	19	27	21	145	69	0.856457	1	0.109	0.146	0.034	0.301	-0.04	20	60	10.5	24	25	30.4348	5.43478
ENSG00000234741	GAS5	1	-	173865856	173866206	173865856	173865894	173866176	173866206	46	94	40	81	38	71	25	50	351	69	0.312569	0.963963	0.184	0.186	0.23	0.218	-0.039	70	60.5	54.5	37.5	53.6398	59.2391	5.59928
ENSG00000105677	TMEM147	19	+	35546671	35547240	35546671	35547029	35547118	35547240	15	68	17	48	18	32	6	25	158	69	0.379342	1	0.278	0.382	0.567	0.359	-0.133	41.5	32.5	25	15.5	56.0811	61.7284	5.64731
ENSG00000004534	RBM6	3	+	50061461	50062108	50061461	50061547	50061961	50062108	134	139	15	39	258	100	20	23	483	69	0.449623	1	0.561	0.337	0.648	0.383	-0.067	136.5	27	179	21.5	83.4862	89.2768	5.79057
ENSG00000177731	FLII	17	-	18245229	18245419	18245229	18245272	18245353	18245419	22	27	175	274	39	16	160	135	150	69	0.0270409	0.302985	0.055	0.043	0.101	0.052	-0.027	24.5	224.5	27.5	147.5	9.83936	15.7143	5.87493
ENSG00000221914	PPP2R2A	8	+	26362683	26363890	26362683	26362848	26363720	26363890	33	11	53	32	40	16	59	25	941	69	0.336432	0.987668	0.044	0.025	0.047	0.045	-0.011	22	42.5	28	42	34.1085	40	5.89147
ENSG00000161638	ITGA5	12	-	54403186	54403779	54403186	54403324	54403624	54403779	104	196	250	743	155	176	338	467	369	69	0.0544673	0.449027	0.072	0.047	0.079	0.066	-0.013	150	496.5	165.5	402.5	23.2019	29.1373	5.93547
ENSG00000089053	ANAPC5	12	-	121327095	121328497	121327095	121327231	121328315	121328497	97	54	23	42	104	28	25	17	1153	69	0.424909	1	0.202	0.071	0.199	0.09	-0.008	75.5	32.5	66	21	69.9074	75.8621	5.95466
ENSG00000117632	STMN1	1	-	25901490	25903813	25901490	25901682	25903640	25903813	293	196	374	363	333	123	365	168	2027	69	0.0781035	0.549222	0.026	0.018	0.03	0.024	-0.005	244.5	368.5	228	266.5	39.8858	46.1072	6.22137
ENSG00000110583	NAA40	11	+	63945839	63947003	63945839	63945935	63946950	63947003	28	28	26	43	24	22	23	21	1084	69	0.444724	1	0.064	0.04	0.062	0.063	-0.01	28	34.5	23	22	44.8	51.1111	6.31111
ENSG00000197448	GSTK1	7	+	143264991	143265296	143264991	143265092	143265260	143265296	41	30	27	30	37	31	34	8	237	69	0.334178	0.987668	0.307	0.225	0.241	0.53	-0.119	35.5	28.5	34	21	55.4688	61.8182	6.34943
ENSG00000102316	MAGED2	X	+	54809721	54810213	54809721	54809808	54809922	54810213	238	144	42	15	239	127	18	8	183	69	0.00798284	0.160235	0.681	0.784	0.834	0.857	-0.113	191	28.5	183	13	87.0159	93.3673	6.3514
ENSG00000135506	OS9	12	+	57718992	57720263	57718992	57719182	57720098	57720263	37	25	108	91	54	18	109	58	985	69	0.176724	0.796813	0.023	0.019	0.034	0.021	-0.007	31	99.5	36	83.5	23.7548	30.1255	6.37073
ENSG00000108883	EFTUD2	17	-	44859904	44860543	44859904	44860045	44860431	44860543	23	30	57	130	29	28	74	69	455	69	0.184886	0.815272	0.058	0.034	0.056	0.058	-0.011	26.5	93.5	28.5	71.5	22.0833	28.5	6.41667
ENSG00000013441	CLK1	2	-	200856890	200857884	200856890	200856985	200857717	200857884	26	16	69	29	52	13	74	39	801	69	0.292977	0.950319	0.031	0.045	0.057	0.028	-0.005	21	49	32.5	56.5	30	36.5169	6.51685
ENSG00000153914	SREK1	5	+	66162413	66163922	66162413	66162592	66163791	66163922	59	8	91	73	75	38	124	81	1268	69	0.10861	0.64141	0.034	0.006	0.032	0.025	-0.009	33.5	82	56.5	102.5	29.0043	35.5346	6.53026
ENSG00000108654	DDX5	17	-	64502161	64502549	64502161	64502223	64502438	64502549	119	207	470	561	251	164	549	393	284	69	0.00990017	0.1883	0.058	0.082	0.1	0.092	-0.026	163	515.5	207.5	471	24.0236	30.5822	6.55859
ENSG00000115053	NCL	2	-	231458265	231459125	231458265	231458389	231459000	231459125	157	256	144	453	191	233	152	311	680	69	0.0789579	0.553065	0.1	0.054	0.113	0.071	-0.015	206.5	298.5	212	231.5	40.8911	47.8016	6.91049
ENSG00000154734	ADAMTS1	21	-	26838438	26839762	26838438	26838614	26839586	26839762	41	85	14	50	29	60	2	30	1041	69	0.210136	0.844429	0.163	0.101	0.49	0.117	-0.171	63	32	44.5	16	66.3158	73.5537	7.23793
ENSG00000100911	PSME2	14	-	24145709	24146240	24145709	24145772	24146207	24146240	46	71	24	170	78	75	25	162	504	69	0.305711	0.958574	0.208	0.054	0.299	0.06	-0.048	58.5	97	76.5	93.5	37.6206	45	7.37942
ENSG00000117335	CD46	1	+	207767012	207770362	207767012	207767195	207770320	207770362	551	108	152	127	776	199	172	108	3194	69	0.00259509	0.0814275	0.073	0.018	0.089	0.038	-0.018	329.5	139.5	487.5	140	70.2559	77.6892	7.43338
ENSG00000145632	PLK2	5	-	58458083	58458528	58458083	58458171	58458398	58458528	93	59	51	64	129	36	51	40	296	69	0.550494	1	0.298	0.177	0.371	0.173	-0.035	76	57.5	82.5	45.5	56.9288	64.4531	7.52429
ENSG00000061273	HDAC7	12	-	47789812	47791308	47789812	47789920	47791258	47791308	51	17	22	33	56	15	30	12	1407	69	0.280655	0.937752	0.102	0.025	0.084	0.058	-0.008	34	27.5	35.5	21	55.2846	62.8319	7.54731
ENSG00000117335	CD46	1	+	207759638	207761446	207759638	207759724	207761248	207761446	114	21	55	26	147	52	58	27	1593	69	0.0889423	0.589434	0.082	0.034	0.099	0.077	-0.03	67.5	40.5	99.5	42.5	62.5	70.0704	7.57042
ENSG00000110321	EIF4G2	11	-	10799551	10800348	10799551	10799756	10800089	10800348	62	43	39	54	80	36	41	34	402	69	0.258526	0.914071	0.214	0.12	0.251	0.154	-0.036	52.5	46.5	58	37.5	53.0303	60.733	7.70268
ENSG00000137497	NUMA1	11	-	72007188	72008845	72007188	72007435	72008687	72008845	134	106	43	32	207	78	37	17	1321	69	0.0278471	0.308963	0.14	0.148	0.226	0.193	-0.066	120	37.5	142.5	27	76.1905	84.0708	7.88032
ENSG00000167257	RNF214	11	+	117238600	117239860	117238600	117239111	117239800	117239860	28	19	31	62	36	8	31	31	758	69	0.321991	0.973571	0.076	0.027	0.096	0.023	-0.008	23.5	46.5	22	31	33.5714	41.5094	7.93801
ENSG00000119707	RBM25	14	+	73099666	73103478	73099666	73099750	73103191	73103478	674	287	69	197	1002	854	86	209	3510	69	0.00467721	0.111492	0.161	0.028	0.186	0.074	-0.036	480.5	133	928	147.5	78.3211	86.2854	7.96434
ENSG00000173801	JUP	17	-	41754603	41755895	41754603	41755432	41755729	41755895	42	14	30	18	39	8	25	4	366	69	0.32472	0.977723	0.209	0.128	0.227	0.274	-0.082	28	24	23.5	14.5	53.8462	61.8421	7.99595
ENSG00000101158	NELFCD	20	+	58993623	58994239	58993623	58993764	58994109	58994239	22	22	24	41	24	12	19	18	414	69	0.313124	0.963963	0.133	0.082	0.174	0.1	-0.029	22	32.5	18	18.5	40.367	49.3151	8.9481
ENSG00000084072	PPIE	1	+	39741894	39743297	39741894	39741921	39743215	39743297	31	39	48	84	43	36	53	49	1363	69	0.115591	0.651735	0.032	0.023	0.039	0.036	-0.01	35	66	39.5	51	34.6535	43.6464	8.99294
ENSG00000102901	CENPT	16	-	67829764	67831358	67829764	67830548	67831215	67831358	46	47	22	23	45	23	15	6	736	69	0.18938	0.822519	0.164	0.161	0.22	0.264	-0.079	46.5	22.5	34	10.5	67.3913	76.4045	9.01319
ENSG00000161904	LEMD2	6	-	33778241	33780179	33778241	33778387	33780099	33780179	34	20	16	36	49	11	19	21	1781	69	0.289776	0.946362	0.076	0.021	0.091	0.02	-0.007	27	26	30	20	50.9434	60	9.0566
ENSG00000160789	LMNA	1	+	156136920	156137232	156136920	156137028	156137112	156137232	29	57	39	68	72	53	48	60	153	69	0.132495	0.688211	0.251	0.274	0.404	0.285	-0.082	43	53.5	62.5	54	44.5596	53.6481	9.08848
ENSG00000143322	ABL2	1	-	179107717	179109441	179107717	179108898	179109207	179109441	24	32	22	45	39	31	20	38	378	69	0.212037	0.845316	0.166	0.115	0.263	0.13	-0.056	28	33.5	35	29	45.5285	54.6875	9.15904
ENSG00000119707	RBM25	14	+	73110830	73111802	73110830	73111155	73111527	73111802	29	13	21	20	56	20	21	30	441	69	0.363327	1	0.178	0.092	0.294	0.094	-0.059	21	20.5	38	25.5	50.6024	59.8425	9.24011
ENSG00000131051	RBM39	20	-	35738967	35740887	35738967	35739017	35740823	35740887	1100	612	202	431	1409	636	205	236	1875	69	0.0201098	0.264264	0.167	0.05	0.202	0.09	-0.038	856	316.5	1022.5	220.5	73.0064	82.2607	9.25426
ENSG00000234741	GAS5	1	-	173866527	173866796	173866527	173866567	173866760	173866796	135	196	37	78	220	184	33	47	262	69	0.023575	0.278674	0.49	0.398	0.637	0.508	-0.129	165.5	57.5	202	40	74.2152	83.4711	9.25583
ENSG00000060138	YBX3	12	-	10701959	10704148	10701959	10702134	10704050	10704148	71	37	83	173	85	49	97	110	1985	69	0.0365339	0.353241	0.029	0.007	0.03	0.015	-0.004	54	128	67	103.5	29.6703	39.2962	9.62586
ENSG00000164405	UQCRQ	5	+	132866868	132867687	132866868	132867035	132867487	132867687	17	33	43	67	32	27	50	35	521	69	0.100726	0.625721	0.05	0.061	0.078	0.093	-0.03	25	55	29.5	42.5	31.25	40.9722	9.72222
ENSG00000168906	MAT2A	2	+	85542154	85542747	85542154	85542373	85542564	85542747	31	46	41	59	45	45	45	34	260	69	0.0965228	0.611764	0.167	0.171	0.21	0.26	-0.066	38.5	50	45	39.5	43.5028	53.2544	9.75161
ENSG00000118515	SGK1	6	-	134170825	134171178	134170825	134170915	134171022	134171178	19	92	9	156	22	75	9	88	176	69	0.546295	1	0.453	0.188	0.489	0.25	-0.049	55.5	82.5	48.5	48.5	40.2174	50	9.78261
ENSG00000108788	MLX	17	+	42569506	42570183	42569506	42569606	42569981	42570183	25	25	34	68	20	15	20	27	444	69	0.214329	0.851503	0.103	0.054	0.135	0.079	-0.029	25	51	17.5	23.5	32.8947	42.6829	9.78819
ENSG00000124357	NAGK	2	+	71075554	71076701	71075554	71075642	71076603	71076701	19	23	23	94	25	19	31	46	1030	69	0.13119	0.686475	0.052	0.016	0.051	0.027	-0.005	21	58.5	22	38.5	26.4151	36.3636	9.94854
ENSG00000112146	FBXO9	6	+	53092733	53093561	53092733	53092824	53093465	53093561	44	15	56	62	48	27	59	39	710	69	0.0722826	0.52975	0.071	0.023	0.073	0.063	-0.021	29.5	59	37.5	49	33.3333	43.3526	10.0193
ENSG00000156515	HK1	10	+	69384332	69384915	69384332	69384481	69384795	69384915	21	26	14	42	21	16	15	14	383	69	0.306367	0.958574	0.213	0.1	0.201	0.171	-0.029	23.5	28	18.5	14.5	45.6311	56.0606	10.4295
ENSG00000101158	NELFCD	20	+	58988913	58989640	58988913	58989021	58989487	58989640	21	30	14	33	50	20	21	21	535	69	0.231437	0.886264	0.162	0.105	0.235	0.109	-0.038	25.5	23.5	35	21	52.0408	62.5	10.4592
ENSG00000132323	ILKAP	2	-	238194274	238194870	238194274	238194331	238194804	238194870	26	40	33	102	44	24	38	51	542	69	0.093535	0.607879	0.091	0.048	0.128	0.057	-0.023	33	67.5	34	44.5	32.8358	43.3121	10.4763
ENSG00000170581	STAT2	12	-	56350096	56350432	56350096	56350190	56350411	56350432	27	29	17	35	31	40	13	29	290	69	0.160579	0.757981	0.274	0.165	0.362	0.247	-0.085	28	26	35.5	21	51.8519	62.8319	10.98
ENSG00000164934	DCAF13	8	+	103427096	103430689	103427096	103427252	103430611	103430689	72	55	39	74	103	112	48	72	3428	69	0.0189974	0.255095	0.036	0.015	0.041	0.03	-0.01	63.5	56.5	107.5	60	52.9167	64.1791	11.2624
ENSG00000135018	UBQLN1	9	-	83666349	83669327	83666349	83666433	83669184	83669327	109	27	88	194	152	69	138	144	2820	69	0.0237212	0.278674	0.029	0.003	0.026	0.012	-0.003	68	141	110.5	141	32.5359	43.9364	11.4005
ENSG00000123737	EXOSC9	4	+	121813865	121816447	121813865	121814047	121816368	121816447	137	110	26	80	153	176	18	57	2390	69	0.00758234	0.154022	0.132	0.038	0.197	0.082	-0.055	123.5	53	164.5	37.5	69.9717	81.4356	11.464
ENSG00000141458	NPC1	18	-	23533354	23534559	23533354	23533517	23534445	23534559	14	32	41	206	23	32	35	109	997	69	0.00504499	0.116642	0.023	0.011	0.044	0.02	-0.015	23	123.5	27.5	72	15.6997	27.6382	11.9385
ENSG00000107679	PLEKHA1	10	+	122417899	122424263	122417899	122417968	122424198	122424263	150	18	37	38	205	41	30	27	6299	69	0.00303594	0.0889095	0.043	0.005	0.07	0.016	-0.019	84	37.5	123	28.5	69.1358	81.1881	12.0523
ENSG00000145495	43530	5	+	10400783	10402139	10400783	10400842	10402058	10402139	137	70	47	44	246	82	44	29	1285	69	0.00432726	0.106451	0.135	0.079	0.231	0.132	-0.074	103.5	45.5	164	36.5	69.4631	81.7955	12.3324
ENSG00000089053	ANAPC5	12	-	121345838	121347005	121345838	121346031	121346895	121347005	55	36	31	84	83	28	46	37	933	69	0.0496249	0.425497	0.116	0.031	0.118	0.053	-0.012	45.5	57.5	55.5	41.5	44.1748	57.2165	13.0417
ENSG00000147140	NONO	X	+	71297835	71298508	71297835	71297938	71298468	71298508	100	48	45	92	102	44	48	29	599	69	0.0332398	0.335262	0.204	0.057	0.197	0.149	-0.042	74	68.5	73	38.5	51.9298	65.4709	13.541
ENSG00000092203	TOX4	14	+	21487450	21488850	21487450	21487693	21488589	21488850	56	35	30	42	81	24	28	18	965	69	0.0366451	0.353241	0.118	0.056	0.171	0.087	-0.042	45.5	36	52.5	23	55.8282	69.5364	13.7082
ENSG00000125089	SH3TC1	4	+	8236277	8237670	8236277	8236428	8237473	8237670	24	24	11	31	37	16	13	13	1114	69	0.114149	0.651735	0.119	0.046	0.15	0.071	-0.028	24	21	26.5	13	53.3333	67.0886	13.7553
ENSG00000137500	CCDC90B	11	-	83273950	83274740	83273950	83273992	83274638	83274740	34	21	62	82	55	31	71	48	715	69	0.00645411	0.138786	0.05	0.024	0.07	0.059	-0.027	27.5	72	43	59.5	27.6382	41.9512	14.313
ENSG00000168958	MFF	2	+	227328677	227330846	227328677	227328789	227330625	227330846	51	23	22	35	86	40	26	25	1905	69	0.0130164	0.211077	0.077	0.023	0.107	0.055	-0.031	37	28.5	63	25.5	56.4885	71.1864	14.6979
ENSG00000133226	SRRM1	1	+	24646666	24649029	24646666	24646789	24648858	24649029	447	222	65	407	679	265	54	256	2138	69	0.0664522	0.505793	0.182	0.017	0.289	0.032	-0.061	334.5	236	472	155	58.6328	75.2791	16.6463
ENSG00000133641	C12orf29	12	+	88043598	88045779	88043598	88043715	88045581	88045779	26	20	23	75	40	30	17	57	1935	69	0.00824114	0.163494	0.039	0.009	0.077	0.018	-0.024	23	49	35	37	31.9444	48.6111	16.6667
ENSG00000099622	CIRBP	19	+	1271980	1273172	1271980	1272051	1272426	1273172	151	129	82	119	226	89	64	41	444	69	0.000477667	0.0312516	0.222	0.144	0.354	0.252	-0.12	140	100.5	157.5	52.5	58.2121	75	16.7879
ENSG00000128699	ORMDL1	2	-	189782421	189783123	189782421	189782602	189783013	189783123	70	25	21	34	90	32	6	20	480	69	0.107905	0.64141	0.324	0.096	0.683	0.187	-0.225	47.5	27.5	61	13	63.3333	82.4324	19.0991
ENSG00000011295	TTC19	17	+	16026539	16028786	16026539	16026702	16027373	16028786	35	17	19	25	57	32	21	11	740	69	0.00486811	0.11427	0.147	0.06	0.202	0.213	-0.104	26	22	44.5	16	54.1667	73.5537	19.3871
ENSG00000118515	SGK1	6	-	134174510	134174861	134174510	134174586	134174731	134174861	7	79	10	102	19	65	7	42	214	69	0.00395813	0.103146	0.184	0.2	0.467	0.333	-0.208	43	56	42	24.5	43.4343	63.1579	19.7236
ENSG00000164039	BDH2	4	-	103085348	103086540	103085348	103085462	103086479	103086540	48	18	28	20	156	30	29	13	1086	69	0.000271868	0.024339	0.098	0.054	0.255	0.128	-0.116	33	24	93	21	57.8947	81.5789	23.6842
ENSG00000141503	MINK1	17	+	4889646	4890735	4889646	4889763	4890516	4890735	18	25	25	80	50	7	18	33	822	69	0.0150375	0.227785	0.057	0.026	0.189	0.017	-0.062	21.5	52.5	28.5	25.5	29.0541	52.7778	23.7237
ENSG00000136003	ISCU	12	+	108564059	108564392	108564059	108564155	108564278	108564392	33	18	39	21	41	6	14	6	192	69	0.0547108	0.449828	0.233	0.235	0.513	0.264	-0.155	25.5	30	23.5	10	45.9459	70.1493	24.2033
ENSG00000105341	ATP5SL	19	-	41431318	41433434	41431318	41432408	41433271	41433434	17	24	19	23	52	27	10	12	932	69	0.000338235	0.0266685	0.062	0.072	0.278	0.143	-0.144	20.5	21	39.5	11	49.3976	78.2178	28.8202

## Sheet: hnRNPL mutually exclusive exons
GeneID	gene symbol	chr	strand	1stExonStart_0base	1stExonEnd	2ndExonStart_0base	2ndExonEnd	upstreamES	upstreamEE	downstreamES	downstreamEE	IC_si hnRNPL		SC_si hnRNPL		IC_si Ctrl		SC_si Ctrl		IncFormLen	SkipFormLen	PValue	FDR	IncLevel1		IncLevel2		IncLevelDifference	Median IC_si hnRNPL	Median EC_si hnRNPL	Median IC_si Ctrl	Median EC_si Ctrl	% IC_si hnRNPL	% IC_s Ctrl	% IC si hnRNPL - % IC_si Ctl
ENSG00000113648	H2AFY	5	-	135350822	135350913	135352945	135353045	135345967	135346057	135360496	135360607	37	58	17	40	12	16	26	23	169	160	0.000558116	0.0586022	0.673	0.579	0.304	0.397	0.275	47.5	28.5	14	24.5	62.5	36.3636	-26.1364
ENSG00000040199	PHLPP2	16	-	71702597	71702731	71714511	71714801	71690518	71690709	71723768	71723812	15	31	10	32	3	8	10	19	359	203	0.00552485	0.135882	0.459	0.354	0.145	0.192	0.238	23	21	5.5	14.5	52.2727	27.5	-24.7727
ENSG00000119689	DLST	14	+	74885585	74885634	74889094	74889147	74882590	74882624	74889274	74889349	16	45	32	30	19	16	60	27	118	122	0.0649504	0.522105	0.341	0.608	0.247	0.38	0.161	30.5	31	17.5	43.5	49.5935	28.6885	-20.905
ENSG00000067208	EVI5	1	-	92607580	92607727	92636201	92636336	92605306	92605402	92665938	92665992	35	28	62	46	7	17	75	43	204	216	0.00280683	0.103894	0.374	0.392	0.09	0.295	0.191	31.5	54	12	59	36.8421	16.9014	-19.9407
ENSG00000148400	NOTCH1	9	-	136515980	136516094	136517271	136517385	136515482	136515716	136517751	136517937	48	43	20	21	20	19	13	27	183	183	0.0297704	0.361214	0.706	0.672	0.606	0.413	0.18	45.5	20.5	19.5	20	68.9394	49.3671	-19.5723
ENSG00000110514	MADD	11	+	47285450	47285590	47286432	47286534	47284940	47285194	47289390	47289493	26	19	19	27	13	8	32	16	209	171	0.029174	0.357152	0.528	0.365	0.249	0.29	0.177	22.5	23	10.5	24	49.4505	30.4348	-19.0158
ENSG00000093167	LRRFIP2	3	-	37148893	37149038	37174538	37174605	37096615	37096660	37176059	37176337	60	147	85	225	28	74	110	236	136	214	2.16274e-06	0.000843468	0.526	0.507	0.286	0.33	0.208	103.5	155	51	173	40.0387	22.7679	-17.2708
ENSG00000165304	MELK	9	+	36589535	36589652	36594627	36594771	36581643	36581739	36597221	36597290	31	56	15	37	37	37	37	51	186	213	0.00741495	0.161943	0.703	0.634	0.534	0.454	0.174	43.5	26	37	44	62.5899	45.679	-16.9109
ENSG00000104613	INTS10	8	+	19819572	19819676	19820378	19820518	19818274	19818342	19822438	19822520	21	35	13	30	23	14	26	30	173	209	0.0422877	0.41828	0.661	0.585	0.517	0.361	0.184	28	21.5	18.5	28	56.5657	39.7849	-16.7807
ENSG00000012061	ERCC1	19	-	45420323	45420427	45421177	45421393	45419097	45419197	45423269	45423381	38	56	21	29	22	30	37	17	285	173	0.0995892	0.635794	0.523	0.54	0.265	0.517	0.141	47	25	26	27	65.2778	49.0566	-16.2212
ENSG00000125970	RALY	20	+	34073562	34073635	34073818	34073866	34072065	34072205	34075873	34076040	33	52	60	125	21	7	90	63	142	117	0.000203727	0.0264845	0.312	0.255	0.161	0.084	0.161	42.5	92.5	14	76.5	31.4815	15.4696	-16.0119
ENSG00000160058	BSDC1	1	-	32383829	32383939	32386778	32386895	32381213	32381268	32394079	32394140	35	40	22	24	42	28	48	30	186	179	0.0231598	0.320946	0.605	0.616	0.457	0.473	0.146	37.5	23	35	39	61.9835	47.2973	-14.6862
ENSG00000132970	WASF3	13	+	26676548	26676724	26680034	26680201	26671871	26671989	26681053	26681320	5	45	29	32	16	22	70	17	245	236	0.962156	1	0.142	0.575	0.18	0.555	-0.009	25	30.5	19	43.5	45.045	30.4	-14.645
ENSG00000189091	SF3B3	16	+	70560468	70560591	70561629	70561784	70556885	70557029	70563875	70564050	73	80	165	133	62	55	305	179	192	224	4.68915e-05	0.00914383	0.34	0.412	0.192	0.264	0.148	76.5	149	58.5	242	33.9246	19.4676	-14.4571
ENSG00000041357	PSMA4	15	+	78542176	78542219	78542482	78542645	78541904	78541930	78544189	78544267	58	67	33	38	49	71	76	45	112	232	0.0574364	0.502569	0.785	0.785	0.572	0.766	0.116	62.5	35.5	60	60.5	63.7755	49.7925	-13.983
ENSG00000241973	PI4KA	22	-	20807361	20807458	20810966	20811032	20804973	20805165	20813357	20813506	26	43	25	36	18	18	35	21	135	166	0.0755101	0.556527	0.561	0.595	0.387	0.513	0.128	34.5	30.5	18	28	53.0769	39.1304	-13.9465
ENSG00000242612	DECR2	16	+	410971	411076	411360	411578	410690	410784	411889	412487	27	58	19	49	20	25	36	27	174	287	0.0574014	0.502569	0.701	0.661	0.478	0.604	0.14	42.5	34	22.5	31.5	55.5556	41.6667	-13.8889
ENSG00000067208	EVI5	1	-	92607580	92607727	92636201	92636336	92605306	92605402	92663419	92663452	25	22	62	44	12	13	75	45	204	216	0.0108629	0.207383	0.299	0.346	0.145	0.234	0.133	23.5	53	12.5	60	30.719	17.2414	-13.4776
ENSG00000140367	UBE2Q2	15	+	75876186	75876271	75877960	75878021	75873427	75873568	75879097	75879188	25	34	27	30	25	23	50	30	154	130	0.0601412	0.507495	0.439	0.489	0.297	0.393	0.119	29.5	28.5	24	40	50.8621	37.5	-13.3621
ENSG00000007908	SELE	1	-	169727738	169727927	169728057	169728246	169727348	169727525	169729185	169729374	22	52	14	29	1	13	3	11	258	258	0.251935	0.89789	0.611	0.642	0.25	0.542	0.231	37	21.5	7	7	63.2479	50	-13.2479
ENSG00000160058	BSDC1	1	-	32383829	32383997	32386778	32386895	32381213	32381268	32394079	32394140	35	40	29	40	42	28	67	43	186	237	0.0274603	0.342967	0.606	0.56	0.444	0.453	0.134	37.5	34.5	35	55	52.0833	38.8889	-13.1944
ENSG00000066136	NFYC	1	+	40749572	40749686	40753150	40753246	40747533	40747605	40758120	40758294	38	62	26	40	15	35	32	24	183	165	0.138919	0.716085	0.569	0.583	0.297	0.568	0.143	50	33	25	28	60.241	47.1698	-13.0712
ENSG00000164465	DCBLD1	6	+	117525361	117525434	117532259	117532393	117521524	117521576	117537184	117537225	33	35	22	40	32	19	38	40	142	203	0.090616	0.603877	0.682	0.556	0.546	0.404	0.144	34	31	25.5	39	52.3077	39.5349	-12.7728
ENSG00000137807	KIF23	15	+	69440767	69441079	69444789	69445041	69440307	69440487	69446008	69446091	51	48	61	69	41	40	89	95	381	321	0.00946266	0.192784	0.413	0.37	0.28	0.262	0.12	49.5	65	40.5	92	43.2314	30.566	-12.6654
ENSG00000184182	UBE2F	2	+	238025341	238025412	238030555	238030613	238016565	238016633	238032221	238032254	13	33	28	57	8	12	43	26	140	127	0.0734734	0.552478	0.296	0.344	0.144	0.295	0.1	23	42.5	10	34.5	35.1145	22.4719	-12.6426
ENSG00000104687	GSR	8	-	30689160	30689319	30692968	30693055	30684087	30684199	30696379	30696479	42	65	19	64	37	39	48	50	156	228	0.0406757	0.408252	0.764	0.597	0.53	0.533	0.149	53.5	41.5	38	49	56.3158	43.6782	-12.6376
ENSG00000132530	XAF1	17	+	6760405	6760601	6762154	6762240	6758088	6758224	6770642	6770984	8	42	16	38	16	75	20	143	265	155	0.255057	0.903319	0.226	0.393	0.319	0.235	0.032	25	27	45.5	81.5	48.0769	35.8268	-12.2502
ENSG00000171475	WIPF2	17	+	40264489	40265146	40273789	40273999	40260534	40260667	40277082	40277184	49	93	19	35	48	32	29	23	726	279	0.0348058	0.389751	0.498	0.505	0.389	0.348	0.133	71	27	40	26	72.449	60.6061	-11.8429
ENSG00000162852	CNST	1	+	246591511	246591941	246621428	246621634	246566445	246566663	246631893	246631924	46	92	22	40	39	60	30	44	499	275	0.0317036	0.369875	0.535	0.559	0.417	0.429	0.124	69	31	49.5	37	69	57.2254	-11.7746
ENSG00000134058	CDK7	5	+	69258042	69258153	69259817	69259936	69255459	69255528	69262204	69262304	18	34	32	67	13	11	29	52	180	188	0.079203	0.571645	0.37	0.346	0.319	0.181	0.108	26	49.5	12	40.5	34.4371	22.8571	-11.5799
ENSG00000157869	RAB28	4	-	13460698	13460828	13474317	13474406	13381490	13381594	13479429	13479526	27	30	20	48	20	22	41	39	158	199	0.12075	0.686656	0.63	0.44	0.381	0.415	0.137	28.5	34	21	40	45.6	34.4262	-11.1738
ENSG00000168785	TSPAN5	4	-	98486737	98486884	98507677	98507728	98482004	98482175	98658145	98658570	31	26	86	83	43	17	273	86	120	216	0.00289228	0.103894	0.394	0.361	0.221	0.262	0.136	28.5	84.5	30	179.5	25.2212	14.3198	-10.9014
ENSG00000159023	EPB41	1	+	29097806	29097935	29109335	29109437	29064981	29065158	29112367	29112448	29	32	61	44	27	18	72	57	198	171	0.049519	0.455618	0.291	0.386	0.245	0.214	0.109	30.5	52.5	22.5	64.5	36.747	25.8621	-10.8849
ENSG00000071553	ATP6AP1	X	+	154432265	154432376	154433659	154433720	154431829	154431904	154434207	154434446	53	89	9	32	59	54	31	25	180	130	0.0435776	0.427939	0.81	0.668	0.579	0.609	0.145	71	20.5	56.5	28	77.5956	66.8639	-10.7317
ENSG00000116171	SCP2	1	+	53027968	53028071	53038916	53039046	53014965	53015043	53047857	53047937	100	69	38	27	106	67	67	41	172	199	0.0223711	0.314675	0.753	0.747	0.647	0.654	0.099	84.5	32.5	86.5	54	72.2222	61.5658	-10.6564
ENSG00000154845	PPP4R1	18	-	9593767	9593874	9595017	9595153	9588710	9588853	9614225	9614270	36	132	66	161	39	51	106	86	205	176	0.06455	0.522105	0.319	0.413	0.24	0.337	0.078	84	113.5	45	96	42.5316	31.9149	-10.6168
ENSG00000173848	NET1	10	+	5429169	5429229	5451829	5451937	5426654	5426721	5452357	5452525	18	73	44	33	28	30	48	27	129	177	0.686553	1	0.36	0.752	0.445	0.604	0.032	45.5	38.5	29	37.5	54.1667	43.609	-10.5576
ENSG00000015171	ZMYND11	10	+	179993	180128	209888	210048	135068	135302	221194	221356	93	169	28	51	54	82	26	43	204	229	0.0197195	0.297426	0.789	0.788	0.7	0.682	0.097	131	39.5	68	34.5	76.8328	66.3415	-10.4914
ENSG00000168090	COPS6	7	+	100089614	100089746	100090398	100090487	100089289	100089415	100090591	100090654	53	150	94	125	37	98	139	84	201	158	0.339762	0.948014	0.307	0.485	0.173	0.478	0.071	101.5	109.5	67.5	111.5	48.1043	37.7095	-10.3948
ENSG00000141556	TBCD	17	+	82900650	82900731	82903404	82903478	82893546	82893632	82905935	82906053	23	27	15	25	36	17	32	32	150	143	0.199654	0.838365	0.594	0.507	0.517	0.336	0.124	25	20	26.5	32	55.5556	45.2991	-10.2564
ENSG00000136933	RABEPK	9	+	125213369	125213522	125220538	125220700	125207563	125207721	125227909	125228059	31	168	26	59	30	49	19	34	222	231	0.380232	0.970339	0.554	0.748	0.622	0.6	0.04	99.5	42.5	39.5	26.5	70.0704	59.8485	-10.2219
ENSG00000186111	PIP5K1C	19	-	3648624	3648708	3651825	3652031	3647337	3647386	3653289	3653589	63	243	57	160	76	104	90	102	275	153	0.0348349	0.389751	0.381	0.458	0.32	0.362	0.079	153	108.5	90	96	58.5086	48.3871	-10.1215
ENSG00000172037	LAMB2	3	-	49131534	49131723	49132115	49132189	49131378	49131442	49132269	49132405	37	24	76	62	19	17	95	43	143	258	0.101774	0.635794	0.468	0.411	0.265	0.416	0.099	30.5	69	18	69	30.6533	20.6897	-9.96361
ENSG00000170266	GLB1	3	-	33058088	33058269	33065462	33065557	33053490	33053549	33072543	33072713	34	29	46	30	32	12	56	24	164	250	0.12127	0.68686	0.53	0.596	0.466	0.433	0.113	31.5	38	22	40	45.3237	35.4839	-9.83987
ENSG00000214063	TSPAN4	11	+	850287	850367	862549	862741	847200	847300	864436	864511	37	84	39	66	51	60	77	65	149	261	0.0809372	0.575525	0.624	0.69	0.537	0.618	0.08	60.5	52.5	55.5	71	53.5398	43.8735	-9.66631
ENSG00000187742	SECISBP2	9	+	89319651	89319797	89325426	89325676	89318505	89318612	89325896	89326038	24	63	54	103	22	31	60	90	215	319	0.0635181	0.519175	0.397	0.476	0.352	0.338	0.092	43.5	78.5	26.5	75	35.6557	26.1084	-9.54736
ENSG00000049323	LTBP1	2	+	33280038	33280158	33293159	33293282	33275800	33275923	33300450	33300573	33	17	25	28	75	23	112	41	189	192	0.262688	0.914039	0.573	0.381	0.405	0.363	0.093	25	26.5	49	76.5	48.5437	39.0438	-9.49986
ENSG00000181019	NQO1	16	-	69713027	69713129	69714963	69715077	69709400	69711281	69718122	69718253	109	421	40	199	320	388	236	244	183	171	0.00229209	0.0977721	0.718	0.664	0.559	0.598	0.113	265	119.5	354	240	68.9207	59.596	-9.32472
ENSG00000056050	C4orf27	4	-	169748743	169748842	169750535	169750725	169741956	169742107	169753675	169753835	73	46	31	31	88	51	67	40	259	168	0.124418	0.693868	0.604	0.49	0.46	0.453	0.09	59.5	31	69.5	53.5	65.7459	56.5041	-9.24179
ENSG00000268439	RP3-461F17.3	12	+	6975228	6975378	6983001	6983206	6975089	6975148	6987781	6987838	10	39	19	23	13	31	31	23	219	274	0.603599	1	0.397	0.68	0.344	0.628	0.052	24.5	21	22	27	53.8462	44.898	-8.94819
ENSG00000058272	PPP1R12A	12	-	79805591	79805768	79806165	79806333	79798493	79798584	79807225	79807330	132	105	246	173	124	109	332	290	237	246	0.00557465	0.135882	0.358	0.386	0.279	0.281	0.092	118.5	209.5	116.5	311	36.128	27.2515	-8.87659
ENSG00000174891	RSRC1	3	+	158203071	158203245	158298038	158298075	158123865	158123991	158354856	158354908	65	128	17	34	73	88	39	29	243	106	0.0690918	0.535854	0.625	0.622	0.449	0.57	0.114	96.5	25.5	80.5	34	79.0984	70.3057	-8.79268
ENSG00000119004	CYP20A1	2	+	203285611	203285732	203289764	203289876	203280058	203280113	203292261	203292326	33	40	38	42	23	23	38	34	190	181	0.172911	0.783047	0.453	0.476	0.366	0.392	0.086	36.5	40	23	36	47.7124	38.9831	-8.72937
ENSG00000147140	NONO	X	+	71294226	71294348	71296564	71296660	71291778	71291972	71296850	71297047	84	102	97	166	67	27	111	82	191	165	0.0562446	0.498532	0.428	0.347	0.343	0.221	0.105	93	131.5	47	96.5	41.4254	32.7526	-8.67278
ENSG00000133687	TMTC1	12	-	29572104	29572218	29583406	29583574	29556856	29557000	29604177	29604299	65	88	24	21	47	61	24	25	237	183	0.107812	0.649728	0.677	0.764	0.602	0.653	0.093	76.5	22.5	54	24.5	77.2727	68.7898	-8.48292
ENSG00000138660	AP1AR	4	+	112262987	112263086	112265008	112265067	112260765	112260862	112265733	112265807	35	36	70	80	32	28	85	108	168	128	0.0658335	0.523981	0.276	0.255	0.223	0.165	0.072	35.5	75	30	96.5	32.1267	23.7154	-8.41128
ENSG00000137522	RNF121	11	+	71982760	71982915	71987003	71987111	71960749	71960891	71990596	71990717	15	38	12	37	19	25	24	33	224	177	0.247213	0.890357	0.497	0.448	0.385	0.374	0.093	26.5	24.5	22	28.5	51.9608	43.5644	-8.39643
ENSG00000113621	TXNDC15	5	+	134887694	134888182	134893491	134893655	134874396	134874483	134896293	134896424	37	58	84	80	36	37	114	71	557	233	0.0882673	0.600922	0.156	0.233	0.117	0.179	0.047	47.5	82	36.5	92.5	36.6795	28.2946	-8.38496
ENSG00000123066	MED13L	12	-	116111427	116111512	116237467	116237705	116096668	116096752	116277059	116277338	44	73	27	39	46	34	41	23	307	154	0.165026	0.768751	0.45	0.484	0.36	0.426	0.074	58.5	33	40	32	63.9344	55.5556	-8.37887
ENSG00000029725	RABEP1	17	+	5335183	5335344	5338018	5338138	5331948	5332152	5346789	5346925	52	79	24	49	75	103	50	90	230	189	0.104828	0.641662	0.64	0.57	0.552	0.485	0.087	65.5	36.5	89	70	64.2157	55.9748	-8.24084
ENSG00000112159	MDN1	6	-	89684875	89684985	89685826	89685973	89683830	89683904	89686901	89687023	17	40	21	35	14	27	16	40	216	179	0.293245	0.937791	0.402	0.486	0.42	0.359	0.055	28.5	28	20.5	28	50.4425	42.268	-8.17444
ENSG00000140367	UBE2Q2	15	+	75873427	75873568	75879097	75879188	75868950	75869010	75883365	75883424	75	110	21	39	62	66	32	30	210	160	0.0849788	0.589444	0.731	0.682	0.596	0.626	0.096	92.5	30	64	31	75.5102	67.3684	-8.14178
ENSG00000158411	MITD1	2	-	99171342	99171429	99171509	99171646	99170536	99170652	99173914	99174016	187	336	33	49	187	182	42	58	206	156	0.00525896	0.134177	0.811	0.839	0.771	0.704	0.087	261.5	41	184.5	50	86.4463	78.678	-7.76824
ENSG00000162961	DPY30	2	-	31883385	31883462	31891991	31892134	31869847	31869952	31917925	31918037	33	33	19	32	44	30	45	33	212	146	0.266424	0.914039	0.545	0.415	0.402	0.385	0.086	33	25.5	37	39	56.4103	48.6842	-7.72605
ENSG00000101558	VAPA	18	+	9936985	9937066	9950394	9950568	9936109	9936213	9954052	9960021	272	662	149	216	369	510	236	252	150	243	0.0375351	0.400816	0.747	0.832	0.717	0.766	0.048	467	182.5	439.5	244	71.9015	64.3014	-7.60007
ENSG00000124784	RIOK1	6	+	7396702	7396772	7398697	7398740	7395052	7395143	7400957	7401050	47	179	17	67	48	139	38	61	139	112	0.0942063	0.621756	0.69	0.683	0.504	0.647	0.111	113	42	93.5	49.5	72.9032	65.3846	-7.51861
ENSG00000042429	MED17	11	+	93797534	93797719	93801834	93801972	93796409	93796540	93807517	93807635	107	240	173	253	106	138	216	192	254	207	0.139012	0.716085	0.335	0.436	0.286	0.369	0.058	173.5	213	122	204	44.89	37.4233	-7.46673
ENSG00000197448	GSTK1	7	+	143264085	143264167	143264547	143264676	143263450	143263585	143264991	143265092	69	50	119	61	77	23	153	54	151	198	0.104291	0.63981	0.432	0.518	0.398	0.358	0.097	59.5	90	50	103.5	39.7993	32.5733	-7.22604
ENSG00000150687	PRSS23	11	+	86939019	86939126	86950355	86950499	86823376	86823593	86951215	86952788	153	246	121	187	124	95	114	111	176	213	0.0689386	0.535854	0.605	0.614	0.568	0.509	0.071	199.5	154	109.5	112.5	56.4356	49.3243	-7.11132
ENSG00000143147	GPR161	1	-	168096507	168097232	168104476	168104894	168090563	168090668	168137389	168137573	16	25	37	88	17	12	99	36	487	794	0.213438	0.861961	0.414	0.317	0.219	0.352	0.08	20.5	62.5	14.5	67.5	24.6988	17.6829	-7.01587
ENSG00000143147	GPR161	1	-	168096507	168097232	168104476	168104894	168090563	168090668	168134905	168135036	16	25	37	88	17	12	99	36	487	794	0.213438	0.861961	0.414	0.317	0.219	0.352	0.08	20.5	62.5	14.5	67.5	24.6988	17.6829	-7.01587
ENSG00000152942	RAD17	5	+	69372033	69372217	69373829	69374087	69371034	69371171	69374627	69374711	13	27	29	28	14	24	46	27	253	327	0.558265	1	0.367	0.555	0.282	0.535	0.053	20	28.5	19	36.5	41.2371	34.2342	-7.00288
ENSG00000138078	PREPL	2	-	44332458	44332656	44338350	44338536	44328936	44329112	44339146	44339363	37	33	39	32	60	39	68	65	255	267	0.240323	0.884791	0.498	0.519	0.48	0.386	0.075	35	35.5	49.5	66.5	49.6454	42.6724	-6.97298
ENSG00000000003	TSPAN6	X	-	100630758	100630866	100632484	100632568	100628669	100629986	100633404	100633539	30	29	113	97	30	11	165	67	153	177	0.0530342	0.479415	0.235	0.257	0.174	0.16	0.079	29.5	105	20.5	116	21.9331	15.0183	-6.91477
ENSG00000163001	CFAP36	2	+	55523720	55523822	55528877	55528992	55522101	55522166	55533872	55533960	41	153	103	218	62	99	184	178	171	184	0.317508	0.941147	0.3	0.43	0.266	0.374	0.045	97	160.5	80.5	181	37.6699	30.7839	-6.88596
ENSG00000159199	ATP5G1	17	+	48893408	48893456	48894371	48894449	48892764	48892840	48895155	48895334	8	60	20	23	10	33	20	16	117	147	0.961401	1	0.334	0.766	0.386	0.722	-0.004	34	21.5	21.5	18	61.2613	54.4304	-6.83088
ENSG00000100591	AHSA1	14	+	77462641	77462759	77468082	77468184	77462159	77462242	77469076	77469470	37	72	10	48	23	46	9	40	187	171	0.430188	0.996767	0.772	0.578	0.7	0.513	0.069	54.5	29	34.5	24.5	65.2695	58.4746	-6.79488
ENSG00000123219	CENPK	5	-	65528451	65528578	65528918	65529017	65521474	65521528	65529116	65529199	20	20	36	43	23	21	61	59	168	196	0.247607	0.890603	0.393	0.352	0.306	0.293	0.073	20	39.5	22	60	33.6134	26.8293	-6.78418
ENSG00000198586	TLK1	2	-	171028338	171028405	171046173	171046362	171014850	171014948	171049813	171049950	92	46	33	32	126	103	82	63	258	136	0.339589	0.948014	0.595	0.431	0.448	0.463	0.057	69	32.5	114.5	72.5	67.9803	61.2299	-6.75035
ENSG00000068383	INPP5A	10	+	132645867	132645968	132650417	132650505	132607914	132607956	132690391	132690455	28	78	31	45	17	17	14	18	170	157	0.531219	1	0.455	0.616	0.529	0.466	0.038	53	38	17	16	58.2418	51.5152	-6.72661
ENSG00000142949	PTPRF	1	+	43538197	43538277	43545030	43545166	43530902	43531090	43553491	43553637	70	82	87	140	55	29	87	80	149	205	0.180808	0.797371	0.525	0.446	0.465	0.333	0.087	76	113.5	42	83.5	40.1055	33.4661	-6.63941
ENSG00000141627	DYM	18	-	49331863	49332006	49333727	49333853	49286433	49286616	49363160	49363233	60	63	37	50	54	51	49	48	195	212	0.221579	0.866271	0.638	0.578	0.545	0.536	0.068	61.5	43.5	52.5	48.5	58.5714	51.9802	-6.59123
ENSG00000177879	AP3S1	5	+	115870016	115870128	115895086	115895158	115841957	115842106	115902884	115902992	51	94	22	51	72	63	41	49	181	141	0.200724	0.839166	0.644	0.589	0.578	0.5	0.078	72.5	36.5	67.5	45	66.5138	60	-6.51376
ENSG00000155508	CNOT8	5	+	154863206	154863395	154865191	154865385	154858516	154858816	154870660	154870822	29	66	201	221	24	25	252	108	258	263	0.0795897	0.571789	0.128	0.233	0.088	0.191	0.041	47.5	211	24.5	180	18.3752	11.9804	-6.3948
ENSG00000100722	ZC3H14	14	+	88601923	88602083	88602827	88603060	88577984	88578140	88607242	88607363	31	44	28	30	31	34	33	32	229	302	0.333422	0.948014	0.594	0.659	0.553	0.584	0.058	37.5	29	32.5	32.5	56.391	50	-6.39098
ENSG00000064313	TAF2	8	-	119806282	119806401	119819345	119819506	119803877	119804019	119831676	119831731	53	36	72	27	71	62	113	78	230	188	0.244214	0.887539	0.376	0.521	0.339	0.394	0.082	44.5	49.5	66.5	95.5	47.3404	41.0494	-6.29104
ENSG00000149582	TMEM25	11	+	118532149	118532461	118532916	118533207	118531774	118531871	118533856	118533887	20	21	29	11	17	7	20	10	381	360	0.44102	1	0.395	0.643	0.445	0.398	0.098	20.5	20	12	15	50.6173	44.4444	-6.17284
ENSG00000048740	CELF2	10	+	11321206	11321386	11325835	11325979	11314138	11314270	11328925	11329097	30	33	32	21	27	27	30	28	249	213	0.401956	0.984915	0.445	0.573	0.435	0.452	0.066	31.5	26.5	27	29	54.3103	48.2143	-6.09606
ENSG00000135535	CD164	6	-	109370410	109370467	109376073	109376112	109366517	109369017	109377899	109377971	73	35	269	486	32	34	292	669	108	126	0.00451501	0.12568	0.24	0.078	0.113	0.056	0.074	54	377.5	33	480.5	12.5145	6.42648	-6.088
ENSG00000188677	PARVB	22	+	44147860	44147922	44151482	44151551	44140123	44140143	44157981	44158083	29	53	23	17	31	29	19	19	131	138	0.509523	1	0.57	0.767	0.632	0.617	0.044	41	20	30	19	67.2131	61.2245	-5.98862
ENSG00000146463	ZMYM4	1	+	35381545	35381758	35385441	35385592	35381258	35381433	35386073	35386189	26	27	24	18	74	52	67	60	282	220	0.358559	0.953563	0.458	0.539	0.463	0.403	0.066	26.5	21	63	63.5	55.7895	49.8024	-5.9871
ENSG00000136504	KAT7	17	+	49805362	49805445	49809118	49809208	49791885	49792033	49811475	49811574	46	63	100	199	21	34	113	97	152	159	0.126696	0.701583	0.325	0.249	0.163	0.268	0.072	54.5	149.5	27.5	105	26.7157	20.7547	-5.96097
ENSG00000206053	HN1L	16	+	1685438	1685587	1691842	1691985	1678255	1678356	1697811	1697860	37	220	44	134	50	137	62	103	218	212	0.585736	1	0.45	0.615	0.44	0.564	0.03	128.5	89	93.5	82.5	59.0805	53.125	-5.95546
ENSG00000008517	IL32	16	+	3067376	3067415	3067442	3067613	3065783	3065826	3067983	3068010	37	95	60	258	11	41	59	111	108	240	0.125209	0.695424	0.578	0.45	0.293	0.451	0.142	66	159	26	85	29.3333	23.4234	-5.90991
ENSG00000101266	CSNK2A1	20	-	508450	508660	527932	528049	505117	505229	543671	543821	18	45	64	133	24	26	131	91	186	279	0.161924	0.764799	0.297	0.337	0.216	0.3	0.059	31.5	98.5	25	111	24.2308	18.3824	-5.84842
ENSG00000103222	ABCC1	16	+	16083365	16083542	16086823	16086991	16079351	16079478	16090404	16090588	34	68	47	78	39	26	63	38	246	237	0.309967	0.939276	0.411	0.456	0.374	0.397	0.048	51	62.5	32.5	50.5	44.9339	39.1566	-5.77729
ENSG00000221968	FADS3	11	-	61876865	61876963	61877510	61877587	61876358	61876455	61878154	61878215	116	287	41	76	170	194	73	70	146	167	0.100915	0.635794	0.764	0.812	0.727	0.76	0.044	201.5	58.5	182	71.5	77.5	71.7949	-5.70513
ENSG00000057019	DCBLD2	3	-	98849460	98849598	98881539	98881767	98825314	98825366	98901121	98901326	111	518	18	104	98	301	23	89	297	207	0.0449416	0.435073	0.811	0.776	0.748	0.702	0.069	314.5	61	199.5	56	83.755	78.0822	-5.6728
ENSG00000157168	NRG1	8	+	32742007	32742075	32742674	32742733	32727948	32728078	32754371	32754474	32	40	20	35	38	35	27	43	137	128	0.453237	1	0.599	0.516	0.568	0.432	0.057	36	27.5	36.5	35	56.6929	51.049	-5.64396
ENSG00000144895	EIF2A	3	+	150558387	150558462	150562541	150562660	150552355	150552425	150563514	150563614	37	40	29	13	63	41	46	26	144	188	0.383159	0.970339	0.625	0.801	0.641	0.673	0.056	38.5	21	52	36	64.7059	59.0909	-5.61497
ENSG00000113761	ZNF346	5	+	177044388	177044533	177050750	177050936	177041777	177041870	177062057	177062151	22	27	38	34	18	17	33	32	214	255	0.419772	0.992188	0.408	0.486	0.394	0.388	0.056	24.5	36	17.5	32.5	40.4959	35	-5.49587
ENSG00000144810	COL8A1	3	+	99691398	99691568	99744896	99745021	99675659	99675721	99790679	99791010	76	30	390	245	41	26	421	271	239	194	0.00589901	0.137869	0.137	0.09	0.073	0.072	0.041	53	317.5	33.5	346	14.305	8.8274	-5.47759
ENSG00000120805	ARL1	12	-	101402864	101402946	101405843	101405981	101401061	101401173	101407641	101407746	172	394	180	255	211	348	241	294	207	151	0.316449	0.941097	0.411	0.53	0.39	0.463	0.044	283	217.5	279.5	267.5	56.5435	51.0969	-5.44656
ENSG00000135048	TMEM2	9	-	71734805	71734994	71740062	71740232	71732350	71732520	71745017	71745579	35	20	72	53	38	16	101	60	239	258	0.267181	0.914039	0.344	0.289	0.289	0.224	0.06	27.5	62.5	27	80.5	30.5556	25.1163	-5.43928
ENSG00000163697	APBB2	4	-	41100638	41100750	41142986	41143142	41014287	41014398	41214404	41214518	91	64	40	25	86	85	58	34	225	181	0.336909	0.948014	0.647	0.673	0.544	0.668	0.054	77.5	32.5	85.5	46	70.4545	65.019	-5.43553
ENSG00000169180	XPO6	16	-	28117317	28117462	28121669	28121762	28112903	28113050	28125688	28125848	15	39	15	37	23	28	29	32	162	214	0.448752	1	0.569	0.582	0.512	0.536	0.051	27	26	25.5	30.5	50.9434	45.5357	-5.40768
ENSG00000130164	LDLR	19	+	11102663	11102786	11105219	11105600	11100222	11100345	11106564	11106687	42	22	146	90	28	12	132	79	192	450	0.131793	0.705916	0.403	0.364	0.332	0.263	0.086	32	118	20	105.5	21.3333	15.9363	-5.39708
ENSG00000265818	EEF1E1-BLOC1S5	6	-	8026366	8026425	8041138	8041268	8015725	8015828	8062533	8062616	54	81	30	85	69	68	60	84	199	128	0.304282	0.939276	0.537	0.38	0.425	0.342	0.075	67.5	57.5	68.5	72	54	48.7544	-5.24555
ENSG00000132388	UBE2G1	17	-	4282797	4282921	4289229	4289408	4272296	4272516	4307020	4307123	144	300	156	165	177	140	150	133	248	193	0.495666	1	0.418	0.586	0.479	0.45	0.037	222	160.5	158.5	141.5	58.0392	52.8333	-5.20588
ENSG00000110880	CORO1C	12	-	108657303	108657423	108662028	108662158	108654305	108654410	108678271	108678394	105	176	98	255	192	137	281	231	199	189	0.128282	0.702595	0.504	0.396	0.394	0.36	0.073	140.5	176.5	164.5	256	44.3218	39.1201	-5.20167
ENSG00000099385	BCL7C	16	-	30892839	30892948	30893211	30893290	30892585	30892747	30893852	30894302	33	72	69	127	37	20	67	68	148	178	0.327629	0.948014	0.365	0.405	0.399	0.261	0.055	52.5	98	28.5	67.5	34.8837	29.6875	-5.19622
ENSG00000163697	APBB2	4	-	41100638	41100750	41142986	41143142	41033235	41033304	41214404	41214532	92	65	62	45	86	84	82	61	225	181	0.29336	0.937791	0.544	0.537	0.458	0.526	0.048	78.5	53.5	85	71.5	59.4697	54.3131	-5.1566
ENSG00000119004	CYP20A1	2	+	203266513	203266681	203278572	203278688	203251966	203252109	203280058	203280113	211	233	35	60	149	127	36	45	237	185	0.118743	0.679598	0.825	0.752	0.764	0.688	0.063	222	47.5	138	40.5	82.3748	77.3109	-5.06384
ENSG00000112249	ASCC3	6	-	100848147	100848707	100864063	100864214	100805759	100805880	100867907	100868038	100	90	334	137	98	142	263	208	220	629	0.626452	1	0.461	0.653	0.516	0.661	-0.031	95	235.5	120	235.5	28.7443	33.7553	5.01095
ENSG00000067066	SP100	2	+	230450171	230450255	230461261	230461414	230449560	230449710	230462434	230462518	21	76	104	377	45	117	127	453	153	222	0.0471551	0.443097	0.227	0.226	0.34	0.273	-0.08	48.5	240.5	81	290	16.782	21.8329	5.05088
ENSG00000063854	HAGH	16	-	1817167	1817271	1819114	1819223	1816892	1816994	1819896	1820014	40	52	11	29	58	25	15	13	178	173	0.589918	1	0.779	0.635	0.79	0.651	-0.013	46	20	41.5	14	69.697	74.7748	5.07781
ENSG00000185404	SP140L	2	+	230358963	230359132	230361613	230361697	230357804	230357967	230370907	230370967	24	88	13	73	49	122	16	90	238	153	0.310086	0.939276	0.543	0.437	0.663	0.466	-0.075	56	43	85.5	53	56.5657	61.7329	5.1672
ENSG00000147649	MTDH	8	+	97699753	97699852	97706625	97706750	97690951	97691188	97713661	97713769	96	155	238	365	197	230	339	469	168	194	0.0734129	0.552478	0.318	0.329	0.402	0.362	-0.058	125.5	301.5	213.5	404	29.3911	34.5749	5.1838
ENSG00000062716	VMP1	17	+	59773753	59773885	59808795	59808876	59764970	59765138	59811669	59811786	76	101	54	57	100	122	64	47	201	150	0.306732	0.939276	0.512	0.569	0.538	0.66	-0.058	88.5	55.5	111	55.5	61.4583	66.6667	5.20833
ENSG00000139436	GIT2	12	-	109945259	109945349	109947255	109947504	109939164	109939247	109951166	109951316	40	34	13	47	31	24	17	19	318	159	0.894656	1	0.606	0.266	0.477	0.387	0.004	37	30	27.5	18	55.2239	60.4396	5.21568
ENSG00000127022	CANX	5	+	179706257	179706331	179707131	179707190	179705678	179705852	179708238	179708380	77	184	120	404	121	251	166	429	143	128	0.170929	0.781635	0.365	0.29	0.395	0.344	-0.042	130.5	262	186	297.5	33.2484	38.4695	5.22109
ENSG00000138069	RAB1A	2	-	65090982	65091078	65097970	65098066	65088938	65089070	65104733	65104806	326	293	406	239	412	375	388	277	165	165	0.226835	0.878032	0.445	0.551	0.515	0.575	-0.047	309.5	322.5	393.5	332.5	48.9715	54.2011	5.22958
ENSG00000065833	ME1	6	-	83398366	83398516	83407767	83407901	83352063	83352139	83430876	83431071	33	27	23	20	84	17	34	24	203	219	0.963145	1	0.608	0.593	0.727	0.433	0.021	30	21.5	50.5	29	58.2524	63.522	5.26959
ENSG00000134333	LDHA	11	+	18399430	18399548	18400836	18401010	18396818	18396968	18402839	18403013	103	188	154	376	135	150	178	237	187	243	0.184508	0.807222	0.465	0.394	0.496	0.451	-0.044	145.5	265	142.5	207.5	35.4446	40.7143	5.26971
ENSG00000136811	ODF2	9	+	128460512	128460666	128460941	128461067	128459566	128459657	128469182	128469353	33	48	25	42	63	54	47	31	223	195	0.369914	0.962694	0.536	0.5	0.54	0.604	-0.054	40.5	33.5	58.5	39	54.7297	60	5.27027
ENSG00000120798	NR2C1	12	-	95025149	95025255	95028386	95028509	95022333	95022403	95031348	95031488	31	16	28	12	43	8	18	17	192	175	0.926533	1	0.502	0.549	0.685	0.3	0.033	23.5	20	25.5	17.5	54.023	59.3023	5.27934
ENSG00000138698	RAP1GDS1	4	+	98391951	98392080	98404476	98404602	98379016	98379163	98416744	98416888	116	171	83	169	126	114	74	96	198	195	0.293121	0.937791	0.579	0.499	0.626	0.539	-0.044	143.5	126	120	85	53.2468	58.5366	5.28983
ENSG00000055332	EIF2AK2	2	-	37122505	37122664	37126288	37126411	37119958	37120139	37135483	37135546	40	259	265	1624	78	518	372	2175	192	228	0.00590868	0.137869	0.152	0.159	0.199	0.22	-0.054	149.5	944.5	298	1273.5	13.6654	18.9628	5.29733
ENSG00000168385	SEPT2	2	+	241324215	241324241	241324408	241324662	241315945	241315982	241325992	241326113	153	171	31	9	233	184	20	5	95	323	0.00878729	0.18502	0.944	0.985	0.975	0.992	-0.019	162	20	208.5	12.5	89.011	94.3439	5.3329
ENSG00000241258	CRCP	7	+	66130743	66130842	66134279	66134374	66127703	66127740	66145442	66145500	21	82	46	73	38	77	55	52	168	164	0.406564	0.985523	0.308	0.523	0.403	0.591	-0.082	51.5	59.5	57.5	53.5	46.3964	51.8018	5.40541
ENSG00000091127	PUS7	7	-	105502419	105502564	105505954	105506056	105495141	105495253	105506188	105506273	11	56	18	86	14	40	22	45	171	214	0.42634	0.994583	0.433	0.449	0.443	0.527	-0.044	33.5	52	27	33.5	39.1813	44.6281	5.44681
ENSG00000108219	TSPAN14	10	+	80507227	80507374	80509300	80509471	80489211	80489314	80512143	80512269	25	25	43	47	31	23	39	38	216	240	0.386441	0.976408	0.392	0.371	0.469	0.402	-0.054	25	45	27	38.5	35.7143	41.2214	5.50709
ENSG00000183020	AP2A2	11	+	972061	972255	977094	977224	959436	959505	981197	981299	35	70	37	47	85	39	62	17	263	199	0.284162	0.929525	0.417	0.53	0.509	0.634	-0.098	52.5	42	62	39.5	55.5556	61.0837	5.52819
ENSG00000131653	TRAF7	16	+	2172190	2172374	2172464	2172599	2171571	2171605	2173181	2173399	45	122	55	223	88	61	79	118	253	204	0.490524	1	0.397	0.306	0.473	0.294	-0.032	83.5	139	74.5	98.5	37.5281	43.0636	5.53549
ENSG00000131323	TRAF3	14	+	102886188	102886269	102891324	102891417	102876357	102876525	102897260	102897401	21	97	32	216	23	53	31	94	150	162	0.350793	0.951221	0.415	0.327	0.445	0.378	-0.04	59	124	38	62.5	32.2404	37.8109	5.57051
ENSG00000084207	GSTP1	11	+	67584133	67584169	67584463	67584570	67583594	67583844	67584684	67584772	20	23	65	128	20	16	60	55	105	176	0.280822	0.92478	0.34	0.231	0.358	0.328	-0.057	21.5	96.5	18	57.5	18.2203	23.8411	5.62072
ENSG00000074657	ZNF532	18	+	58939444	58939621	58953517	58953799	58918270	58920633	58979054	58979167	31	46	75	184	36	42	96	99	246	351	0.26913	0.914097	0.371	0.263	0.349	0.377	-0.046	38.5	129.5	39	97.5	22.9167	28.5714	5.65476
ENSG00000120798	NR2C1	12	-	95025149	95025255	95028386	95028509	95021892	95022403	95049067	95049233	30	16	29	12	40	8	17	17	192	175	0.964032	1	0.485	0.549	0.682	0.3	0.026	23	20.5	24	17	52.8736	58.5366	5.66302
ENSG00000116752	BCAS2	1	-	114575589	114575751	114576687	114576758	114570699	114570750	114581298	114581391	58	96	165	196	76	147	191	213	140	231	0.286236	0.930237	0.367	0.447	0.396	0.532	-0.057	77	180.5	111.5	202	29.9029	35.5662	5.66328
ENSG00000175061	LRRC75A-AS1	17	+	16439326	16439414	16439659	16439703	16439037	16439060	16440184	16440253	141	271	46	80	152	173	31	39	157	113	0.0611039	0.507495	0.688	0.709	0.779	0.761	-0.072	206	63	162.5	35	76.5799	82.2785	5.69856
ENSG00000116288	PARK7	1	+	7965323	7965425	7969344	7969404	7962762	7962875	7970893	7970963	55	189	14	88	128	145	26	59	171	129	0.379075	0.968985	0.748	0.618	0.788	0.65	-0.036	122	51	136.5	42.5	70.5202	76.257	5.73675
ENSG00000157593	SLC35B2	6	-	44256341	44256496	44256684	44256878	44254095	44255644	44257399	44257554	71	92	29	31	99	54	29	12	263	224	0.185359	0.808354	0.676	0.717	0.744	0.793	-0.072	81.5	30	76.5	20.5	73.0942	78.866	5.77181
ENSG00000138698	RAP1GDS1	4	+	98343138	98343261	98352475	98352601	98293407	98293515	98391951	98392080	26	42	18	42	41	41	22	35	192	195	0.426978	0.994583	0.595	0.504	0.654	0.543	-0.049	34	30	41	28.5	53.125	58.9928	5.86781
ENSG00000075711	DLG1	3	-	197076585	197076685	197081050	197081117	197075836	197075870	197085579	197085756	38	29	22	29	68	36	38	24	136	169	0.417975	0.991374	0.682	0.554	0.69	0.651	-0.052	33.5	25.5	52	31	56.7797	62.6506	5.87094
ENSG00000082781	ITGB5	3	-	124817620	124817710	124819738	124819834	124796387	124796817	124821312	124821458	61	70	24	34	70	27	22	10	165	159	0.274985	0.917463	0.71	0.665	0.754	0.722	-0.05	65.5	29	48.5	16	69.3122	75.1938	5.88163
ENSG00000132388	UBE2G1	17	-	4282797	4282921	4296716	4296814	4271979	4272516	4307020	4307123	32	50	156	165	45	56	150	133	167	193	0.0894492	0.603877	0.192	0.259	0.257	0.327	-0.067	41	160.5	50.5	141.5	20.3474	26.3021	5.95469
ENSG00000100938	GMPR2	14	+	24233478	24233598	24235736	24235820	24233218	24233340	24235966	24236140	32	33	65	40	66	18	69	37	189	153	0.605564	1	0.285	0.4	0.436	0.283	-0.017	32.5	52.5	42	53	38.2353	44.2105	5.97523
ENSG00000008517	IL32	16	+	3067553	3067613	3067983	3068010	3067376	3067415	3068179	3068239	31	109	7	35	28	40	2	12	129	96	0.232786	0.884791	0.767	0.699	0.912	0.713	-0.08	70	21	34	7	76.9231	82.9268	6.00375
ENSG00000127483	HP1BP3	1	-	20765376	20765531	20767583	20767664	20757165	20757256	20770929	20771073	22	23	71	42	46	21	96	31	150	224	0.325921	0.948014	0.316	0.45	0.417	0.503	-0.077	22.5	56.5	33.5	63.5	28.481	34.5361	6.05507
ENSG00000139436	GIT2	12	-	109945259	109945349	109947255	109948846	109939164	109939247	109951166	109951316	70	62	13	47	62	45	17	19	1660	159	0.632595	1	0.34	0.112	0.259	0.185	0.004	66	30	53.5	18	68.75	74.8252	6.07517
ENSG00000089327	FXYD5	19	+	35160708	35160801	35164155	35164245	35158343	35158400	35166141	35166171	73	195	133	276	120	191	146	224	162	159	0.0748398	0.556527	0.35	0.409	0.447	0.456	-0.072	134	204.5	155.5	185	39.5864	45.6681	6.08172
ENSG00000116649	SRM	1	-	11054961	11055084	11055780	11055926	11054588	11054885	11056010	11056094	20	128	18	85	14	91	9	47	215	192	0.246915	0.890357	0.498	0.574	0.581	0.634	-0.071	74	51.5	52.5	28	58.9641	65.2174	6.25325
ENSG00000157601	MX1	21	+	41449136	41449295	41451166	41451243	41445999	41446141	41452620	41452869	11	1871	3	938	13	2648	8	979	228	146	0.555042	1	0.701	0.561	0.51	0.634	0.059	941	470.5	1330.5	493.5	66.6667	72.9441	6.27741
ENSG00000151694	ADAM17	2	-	9535833	9535922	9543152	9543285	9527500	9527954	9555508	9555774	37	56	142	179	67	75	170	182	202	158	0.0643277	0.522105	0.169	0.197	0.236	0.244	-0.057	46.5	160.5	71	176	22.4638	28.7449	6.28117
ENSG00000147419	CCDC25	8	-	27752511	27752587	27756718	27756770	27748076	27748279	27762418	27762458	27	33	64	141	38	48	103	108	121	145	0.220503	0.864906	0.336	0.219	0.307	0.348	-0.05	30	102.5	43	105.5	22.6415	28.9562	6.31472
ENSG00000133318	RTN3	11	+	63752506	63752645	63753068	63753138	63749990	63750198	63753661	63753708	109	105	62	56	149	82	57	38	208	139	0.138682	0.716085	0.54	0.556	0.636	0.591	-0.065	107	59	115.5	47.5	64.4578	70.8589	6.40106
ENSG00000089159	PXN	12	-	120215559	120215661	120219206	120220091	120215102	120215273	120221622	120221758	69	45	20	48	70	26	14	29	954	171	0.734896	1	0.382	0.144	0.473	0.138	-0.042	57	34	48	21.5	62.6374	69.0647	6.42739
ENSG00000068650	ATP11A	13	+	112842275	112842379	112851036	112851218	112836177	112836251	112854278	112854530	50	59	49	90	72	52	61	61	173	251	0.314656	0.941097	0.597	0.487	0.631	0.553	-0.05	54.5	69.5	62	61	43.9516	50.4065	6.45489
ENSG00000163904	SENP2	3	+	185614563	185614740	185617479	185617611	185613344	185613408	185619298	185619502	11	38	23	49	29	33	35	35	246	201	0.308247	0.939276	0.281	0.388	0.404	0.435	-0.085	24.5	36	31	35	40.4959	46.9697	6.47383
ENSG00000166226	CCT2	12	+	69597637	69597766	69597967	69598071	69597155	69597275	69598321	69598421	49	95	91	169	64	67	90	90	198	173	0.137214	0.716085	0.32	0.329	0.383	0.394	-0.064	72	130	65.5	90	35.6436	42.1222	6.47862
ENSG00000101040	ZMYND8	20	-	47246007	47246517	47249286	47249439	47236325	47236516	47262287	47262428	119	144	117	172	282	175	247	140	222	579	0.0828268	0.581595	0.726	0.686	0.749	0.765	-0.051	131.5	144.5	228.5	193.5	47.6449	54.1469	6.50199
ENSG00000120798	NR2C1	12	-	95025149	95025255	95028386	95028524	95020228	95022403	95031348	95031488	40	21	28	12	56	15	18	17	207	175	0.772809	1	0.547	0.597	0.725	0.427	-0.004	30.5	20	35.5	17.5	60.396	66.9811	6.58509
ENSG00000076685	NT5C2	10	-	103106588	103106706	103139405	103139479	103105705	103105801	103174857	103174982	62	47	39	46	50	31	33	15	143	187	0.272836	0.917295	0.675	0.572	0.665	0.73	-0.074	54.5	42.5	40.5	24	56.1856	62.7907	6.60513
ENSG00000184182	UBE2F	2	+	238016565	238016633	238025341	238025412	237994743	237994809	238030555	238030613	30	59	39	111	24	33	36	37	137	140	0.337118	0.948014	0.44	0.352	0.405	0.477	-0.045	44.5	75	28.5	36.5	37.2385	43.8462	6.60766
ENSG00000183020	AP2A2	11	+	972061	972255	977094	977224	970168	970311	981197	981299	43	84	37	47	106	51	62	16	263	199	0.180858	0.797371	0.468	0.575	0.564	0.707	-0.114	63.5	42	78.5	39	60.1896	66.8085	6.61894
ENSG00000028528	SNX1	15	+	64123502	64123546	64126078	64126220	64118787	64118854	64127173	64127252	18	40	44	78	34	29	67	32	113	211	0.243852	0.887539	0.433	0.489	0.487	0.629	-0.097	29	61	31.5	49.5	32.2222	38.8889	6.66667
ENSG00000166266	CUL5	11	+	108033801	108033911	108046269	108046369	108009259	108009372	108049889	108050066	29	30	141	99	82	39	172	164	179	169	0.140407	0.716085	0.163	0.222	0.31	0.183	-0.054	29.5	120	60.5	168	19.7324	26.477	6.74458
ENSG00000153827	TRIP12	2	-	229771518	229771632	229774096	229774261	229769230	229769325	229777314	229777479	139	137	87	72	250	179	101	81	234	183	0.07041	0.544531	0.555	0.598	0.659	0.633	-0.07	138	79.5	214.5	91	63.4483	70.2128	6.76449
ENSG00000186575	NF2	22	+	29636750	29636876	29639089	29639212	29603998	29604112	29642201	29642285	27	74	28	44	39	49	28	19	195	192	0.286568	0.930237	0.487	0.623	0.578	0.717	-0.093	50.5	36	44	23.5	58.3815	65.1852	6.80368
ENSG00000066136	NFYC	1	+	40738835	40738948	40747533	40747605	40691569	40691867	40749572	40749686	28	56	28	44	21	27	6	25	182	141	0.314452	0.941097	0.437	0.496	0.731	0.456	-0.127	42	36	24	15.5	53.8462	60.7595	6.91334
ENSG00000159210	SNF8	17	-	48933204	48933346	48940923	48941062	48931642	48931717	48943924	48943975	34	109	69	149	60	77	69	88	208	211	0.114685	0.666531	0.333	0.426	0.469	0.47	-0.09	71.5	109	68.5	78.5	39.6122	46.5986	6.98645
ENSG00000117543	DPH5	1	-	101001466	101001587	101013709	101013818	100995109	100995149	101021640	101021765	29	43	21	19	51	31	18	15	178	190	0.300478	0.939276	0.596	0.707	0.752	0.688	-0.069	36	20	41	16.5	64.2857	71.3043	7.01863
ENSG00000074696	PTPLAD1	15	+	65556738	65556903	65558679	65558731	65554886	65554960	65562773	65562884	49	59	53	77	63	67	58	60	234	121	0.175025	0.787179	0.323	0.284	0.36	0.366	-0.059	54	65	65	59	45.3782	52.4194	7.0412
ENSG00000118705	RPN2	20	+	37198396	37198492	37199049	37199225	37184179	37184373	37203884	37203960	70	77	70	91	104	62	75	62	165	245	0.164851	0.768751	0.598	0.557	0.673	0.598	-0.058	73.5	80.5	83	68.5	47.7273	54.7855	7.05821
ENSG00000185627	PSMD13	11	+	238997	239076	244040	244216	236976	237144	244425	244469	66	94	48	110	132	113	88	94	148	245	0.230371	0.884791	0.695	0.586	0.713	0.666	-0.049	80	79	122.5	91	50.3145	57.377	7.06258
ENSG00000138376	BARD1	2	-	214780559	214781509	214792296	214792445	214769231	214769312	214797060	214797117	42	94	207	201	79	98	205	167	218	1019	0.13594	0.715058	0.487	0.686	0.643	0.733	-0.101	68	204	88.5	186	25	32.2404	7.24044
ENSG00000121766	ZCCHC17	1	+	31319108	31319166	31337174	31337275	31310043	31310164	31338956	31339048	16	57	25	60	42	50	36	44	127	170	0.218192	0.863202	0.461	0.56	0.61	0.603	-0.096	36.5	42.5	46	40	46.2025	53.4884	7.28584
ENSG00000121766	ZCCHC17	1	+	31310043	31310164	31319108	31319166	31297023	31297075	31337174	31337192	32	55	16	43	62	62	31	30	190	127	0.271444	0.916767	0.572	0.461	0.572	0.58	-0.059	43.5	29.5	62	30.5	59.589	67.027	7.43799
ENSG00000184182	UBE2F	2	+	237994743	237994809	238016565	238016633	237987962	237987992	238025341	238025412	31	60	13	32	25	33	8	12	135	137	0.237226	0.884791	0.708	0.656	0.76	0.736	-0.066	45.5	22.5	29	10	66.9118	74.359	7.44721
ENSG00000000003	TSPAN6	X	-	100632484	100632568	100633404	100633539	100630758	100630866	100633930	100634029	46	26	188	132	68	27	204	69	204	153	0.0275128	0.342967	0.155	0.129	0.2	0.227	-0.072	36	160	47.5	136.5	18.3673	25.8152	7.44787
ENSG00000143207	RFWD2	1	-	176135009	176135086	176149005	176149074	176116645	176116681	176162868	176162988	30	103	17	25	90	62	20	10	138	146	0.0852858	0.589444	0.651	0.813	0.826	0.868	-0.115	66.5	21	76	15	76	83.5165	7.51648
ENSG00000089234	BRAP	12	-	111681636	111681835	111683145	111683307	111679150	111679340	111685710	111685986	31	78	25	70	40	60	26	38	231	268	0.190802	0.824673	0.59	0.564	0.641	0.647	-0.067	54.5	47.5	50	32	53.4314	60.9756	7.54424
ENSG00000143727	ACP1	2	+	272036	272150	272191	272305	271865	271939	275139	275201	30	110	44	30	69	88	37	21	183	183	0.284305	0.929525	0.405	0.786	0.651	0.807	-0.134	70	37	78.5	29	65.4206	73.0233	7.6027
ENSG00000087470	DNM1L	12	+	32710928	32711015	32713208	32713371	32708152	32708224	32718642	32718763	31	17	111	139	34	28	87	110	156	232	0.0736637	0.552478	0.293	0.154	0.368	0.275	-0.098	24	125	31	98.5	16.1074	23.9382	7.83084
ENSG00000132780	NASP	1	+	45602254	45602365	45604935	45605016	45591222	45591270	45606481	45606591	20	25	57	76	20	32	44	61	180	150	0.144839	0.727761	0.226	0.215	0.275	0.304	-0.069	22.5	66.5	26	52.5	25.2809	33.121	7.84012
ENSG00000108100	CCNY	10	+	35483403	35483478	35501500	35501535	35336873	35337207	35516522	35516623	60	92	93	242	102	71	147	123	144	104	0.133883	0.711091	0.318	0.215	0.334	0.294	-0.047	76	167.5	86.5	135	31.2115	39.0519	7.84042
ENSG00000125107	CNOT1	16	-	58588798	58588906	58599235	58599511	58587779	58587878	58629727	58629886	87	102	84	100	88	98	73	58	345	177	0.0906921	0.603877	0.347	0.344	0.382	0.464	-0.078	94.5	92	93	65.5	50.6702	58.6751	8.00484
ENSG00000099204	ABLIM1	10	-	114447879	114448026	114451623	114451671	114445311	114445403	114465697	114465827	36	8	74	50	53	8	94	23	117	216	0.216058	0.862127	0.473	0.228	0.51	0.391	-0.1	22	62	30.5	58.5	26.1905	34.2697	8.07919
ENSG00000147394	ZNF185	X	+	152931671	152931776	152938073	152938163	152928574	152928661	152945266	152945464	5	49	4	80	11	32	12	36	174	159	0.467368	1	0.533	0.359	0.456	0.448	-0.006	27	42	21.5	24	39.1304	47.2527	8.12231
ENSG00000242588	RP11-274B21.1	7	+	128591849	128592017	128608117	128608213	128574719	128574791	128609486	128609579	33	31	20	30	54	38	31	20	237	165	0.242224	0.887539	0.535	0.418	0.548	0.569	-0.082	32	25	46	25.5	56.1404	64.3357	8.19531
ENSG00000162664	ZNF326	1	+	90020791	90020922	90022249	90022345	90018684	90018784	90027353	90035531	56	129	64	92	119	216	90	109	200	165	0.100536	0.635794	0.419	0.536	0.522	0.62	-0.093	92.5	78	167.5	99.5	54.2522	62.7341	8.48188
ENSG00000132388	UBE2G1	17	-	4289229	4289408	4296716	4296814	4271979	4272516	4307020	4307123	32	50	144	300	45	56	177	140	167	248	0.0105353	0.202544	0.248	0.198	0.274	0.373	-0.101	41	222	50.5	158.5	15.5894	24.1627	8.57333
ENSG00000213079	SCAF8	6	+	154773988	154774072	154787860	154788022	154733794	154733930	154792822	154792946	23	56	47	50	62	48	46	49	153	231	0.192058	0.826066	0.425	0.628	0.671	0.597	-0.108	39.5	48.5	55	47.5	44.8864	53.6585	8.77217
ENSG00000154175	ABI3BP	3	-	100864001	100864076	100864832	100864907	100862837	100862909	100866878	100866956	72	79	103	154	88	71	72	116	144	144	0.140164	0.716085	0.411	0.339	0.55	0.38	-0.09	75.5	128.5	79.5	94	37.0098	45.8213	8.81152
ENSG00000057663	ATG5	6	-	106293027	106293106	106308363	106308491	106279660	106279823	106316100	106316266	27	53	35	71	50	46	32	57	197	148	0.178303	0.796673	0.367	0.359	0.54	0.377	-0.096	40	53	48	44.5	43.0108	51.8919	8.88114
ENSG00000069248	NUP133	1	-	229487465	229487613	229489954	229490102	229486370	229486528	229495494	229495565	43	41	164	205	59	30	119	116	217	217	0.0403159	0.408242	0.208	0.167	0.331	0.205	-0.081	42	184.5	44.5	117.5	18.543	27.4691	8.92609
ENSG00000196730	DAPK1	9	+	87697006	87697204	87698655	87698794	87686550	87686739	87700116	87700237	114	82	60	33	179	67	48	26	267	208	0.0444429	0.433318	0.597	0.659	0.744	0.667	-0.078	98	46.5	123	37	67.8201	76.875	9.05493
ENSG00000122884	P4HA1	10	-	73043886	73043957	73044980	73045051	73030266	73030370	73046924	73047101	45	42	67	82	75	44	67	72	140	140	0.156917	0.751983	0.402	0.339	0.528	0.379	-0.083	43.5	74.5	59.5	69.5	36.8644	46.124	9.25962
ENSG00000147862	NFIB	9	-	14102421	14102510	14116207	14116346	14081842	14088326	14120439	14120624	52	55	121	104	65	74	127	69	208	158	0.0910882	0.605039	0.246	0.287	0.28	0.449	-0.098	53.5	112.5	69.5	98	32.2289	41.4925	9.26362
ENSG00000140694	PARN	16	-	14604145	14604226	14606483	14606526	14599903	14599960	14608280	14608319	25	41	13	31	59	47	22	25	112	150	0.172655	0.783047	0.72	0.639	0.782	0.716	-0.07	33	22	53	23.5	60	69.281	9.28105
ENSG00000065559	MAP2K4	17	+	12054888	12054991	12081355	12081530	12020869	12021001	12095574	12095694	18	24	37	43	23	24	38	22	172	244	0.18724	0.815254	0.408	0.442	0.462	0.607	-0.109	21	40	23.5	30	34.4262	43.9252	9.499
ENSG00000170325	PRDM10	11	-	129937597	129937670	129942425	129942629	129935100	129935218	129944770	129945012	17	71	15	60	22	65	19	31	273	142	0.244319	0.887539	0.371	0.381	0.376	0.522	-0.073	44	37.5	43.5	25	53.9877	63.5036	9.51592
ENSG00000080603	SRCAP	16	+	30720712	30720978	30721188	30721476	30720161	30720331	30722121	30722286	26	68	27	42	56	65	36	23	335	357	0.130411	0.704996	0.506	0.633	0.624	0.751	-0.118	47	34.5	60.5	29.5	57.6687	67.2222	9.55351
ENSG00000105483	CARD8	19	-	48218870	48219012	48221729	48221855	48215339	48215384	48230437	48230700	58	75	112	160	153	96	198	138	195	211	0.0140572	0.242896	0.359	0.337	0.455	0.429	-0.094	66.5	136	124.5	168	32.8395	42.5641	9.7246
ENSG00000066322	ELOVL1	1	-	43364927	43365008	43365185	43365376	43364737	43364794	43365563	43365623	69	119	15	42	81	106	19	10	260	150	0.0399321	0.408242	0.726	0.62	0.711	0.859	-0.112	94	28.5	93.5	14.5	76.7347	86.5741	9.83938
ENSG00000153310	FAM49B	8	-	129862228	129862334	129871374	129871496	129855610	129855747	129903311	129903350	13	33	25	100	18	21	28	39	191	175	0.14389	0.724761	0.323	0.232	0.371	0.33	-0.073	23	62.5	19.5	33.5	26.9006	36.7925	9.89187
ENSG00000090316	MAEA	4	+	1322380	1322503	1327626	1327703	1315396	1315600	1332756	1332865	15	33	11	52	48	16	34	22	192	146	0.49754	1	0.509	0.325	0.518	0.356	-0.02	24	31.5	32	28	43.2432	53.3333	10.0901
ENSG00000135677	GNS	12	-	64723005	64723113	64728955	64729057	64721594	64721705	64737003	64737107	24	43	174	165	113	40	277	142	171	177	0.0033775	0.108477	0.125	0.212	0.297	0.226	-0.093	33.5	169.5	76.5	209.5	16.5025	26.7483	10.2458
ENSG00000138698	RAP1GDS1	4	+	98343138	98343261	98352475	98352601	98293407	98293515	98379016	98379163	26	42	24	55	42	41	30	33	192	195	0.113323	0.666474	0.524	0.437	0.587	0.558	-0.092	34	39.5	41.5	31.5	46.2585	56.8493	10.5908
ENSG00000120137	PANK3	5	-	168559031	168559157	168561392	168561516	168548494	168557621	168563888	168564065	60	81	34	25	109	97	26	21	193	195	0.0235644	0.322194	0.641	0.766	0.809	0.824	-0.113	70.5	29.5	103	23.5	70.5	81.4229	10.9229
ENSG00000116191	RALGPS2	1	+	178821611	178821704	178833423	178833550	178811314	178811404	178877497	178877635	58	19	70	28	52	42	44	33	162	196	0.0586338	0.503376	0.501	0.451	0.588	0.606	-0.121	38.5	49	47	38.5	44	54.9708	10.9708
ENSG00000122203	KIAA1191	5	-	176352621	176352748	176359480	176359567	176350612	176350737	176359810	176359918	22	35	20	44	32	21	20	18	156	196	0.140654	0.716085	0.58	0.5	0.668	0.594	-0.091	28.5	32	26.5	19	47.1074	58.2418	11.1343
ENSG00000062485	CS	12	-	56283791	56283857	56285915	56286023	56282859	56282991	56286594	56286645	49	59	17	53	45	48	11	25	177	135	0.255113	0.903319	0.687	0.459	0.757	0.594	-0.102	54	35	46.5	18	60.6742	72.093	11.4189
ENSG00000074603	DPP8	15	-	65481514	65481615	65485098	65485160	65480221	65480399	65487689	65487818	42	20	70	77	84	36	85	87	131	170	0.194808	0.828391	0.438	0.252	0.562	0.349	-0.111	31	73.5	60	86	29.6651	41.0959	11.4308
ENSG00000122390	NAA60	16	+	3479470	3479600	3482501	3482598	3476221	3476337	3483362	3483597	17	43	11	32	30	25	18	5	199	166	0.12294	0.691616	0.563	0.529	0.582	0.807	-0.148	30	21.5	27.5	11.5	58.2524	70.5128	12.2604
ENSG00000140543	DET1	15	-	88527598	88527786	88530622	88531473	88516781	88516973	88531612	88531715	54	123	34	64	39	60	18	12	920	257	0.0793602	0.571645	0.307	0.349	0.377	0.583	-0.152	88.5	49	49.5	15	64.3636	76.7442	12.3805
ENSG00000147862	NFIB	9	-	14102421	14102510	14116180	14116346	14087599	14088326	14120439	14120624	84	93	121	104	127	128	127	69	235	158	0.0196733	0.297426	0.318	0.375	0.402	0.555	-0.132	88.5	112.5	127.5	98	44.0299	56.541	12.5112
ENSG00000092108	SCFD1	14	+	30630476	30630565	30633946	30634037	30628208	30628279	30638124	30638247	17	27	27	33	26	41	18	37	158	160	0.0681487	0.534615	0.389	0.453	0.594	0.529	-0.14	22	30	33.5	27.5	42.3077	54.918	12.6103
ENSG00000140525	FANCI	15	+	89293832	89293997	89294914	89295094	89292941	89293063	89299799	89299966	28	44	32	59	50	79	39	59	234	249	0.0266573	0.342967	0.482	0.442	0.577	0.588	-0.121	36	45.5	64.5	49	44.1718	56.8282	12.6564
ENSG00000166575	TMEM135	11	+	87091361	87091395	87157340	87157406	87071522	87071615	87236637	87236684	46	22	95	34	72	26	80	26	103	135	0.0165419	0.268805	0.388	0.459	0.541	0.567	-0.131	34	64.5	49	53	34.5178	48.0392	13.5214
ENSG00000157107	FCHO2	5	+	72968497	72968589	72989426	72989501	72956070	72956129	72990477	72990619	27	22	108	32	49	16	76	23	161	144	0.11352	0.666474	0.183	0.381	0.366	0.384	-0.093	24.5	70	32.5	49.5	25.9259	39.6341	13.7082
ENSG00000152700	SAR1B	5	-	134620932	134621052	134623961	134624037	134612690	134612756	134632727	134632988	30	33	51	68	54	41	49	52	145	189	0.016191	0.264679	0.434	0.387	0.59	0.507	-0.138	31.5	59.5	47.5	50.5	34.6154	48.4694	13.854
ENSG00000145715	RASA1	5	+	87374162	87374320	87374839	87374916	87372117	87372195	87376392	87376565	78	34	62	41	98	60	52	28	227	146	0.00735403	0.161907	0.447	0.348	0.548	0.58	-0.167	56	51.5	79	40	52.093	66.3866	14.2935
ENSG00000089123	TASP1	20	-	13587249	13587370	13623445	13623514	13580896	13580981	13625184	13625252	15	25	23	41	21	19	22	13	138	190	0.0595042	0.507495	0.473	0.456	0.568	0.668	-0.153	20	32	20	17.5	38.4615	53.3333	14.8718
ENSG00000120253	NUP43	6	-	149738642	149738778	149742389	149742570	149736470	149736622	149743637	149743715	28	73	25	76	50	57	29	27	250	205	0.00656409	0.149333	0.479	0.441	0.586	0.634	-0.15	50.5	50.5	53.5	28	50	65.6442	15.6442
ENSG00000170011	MYRIP	3	+	40044049	40044271	40151047	40151184	39900786	39900926	40162729	40162810	46	22	43	89	158	77	129	108	291	206	0.113882	0.666531	0.431	0.149	0.464	0.335	-0.11	34	66	117.5	118.5	34	49.7881	15.7881
ENSG00000204394	VARS	6	-	31782529	31782633	31782720	31782845	31782284	31782443	31783095	31783186	15	31	16	47	18	30	17	17	194	173	0.057031	0.502241	0.455	0.37	0.486	0.611	-0.136	23	31.5	24	17	42.2018	58.5366	16.3348
ENSG00000123983	ACSL3	2	+	222887829	222887888	222900673	222900780	222860933	222861258	222908732	222909150	117	48	69	48	162	78	43	34	128	176	0.000662617	0.0602982	0.7	0.579	0.838	0.759	-0.159	82.5	58.5	120	38.5	58.5106	75.7098	17.1991
ENSG00000071564	TCF3	19	-	1612206	1612433	1615284	1615520	1609289	1611849	1615685	1615821	23	75	36	184	47	69	48	73	305	296	0.00143084	0.0798865	0.383	0.283	0.487	0.478	-0.15	49	110	58	60.5	30.8176	48.9451	18.1275
ENSG00000071564	TCF3	19	-	1612206	1612430	1615284	1615520	1611703	1611849	1615685	1615821	23	75	32	162	47	69	44	64	305	293	0.00205388	0.0944192	0.408	0.308	0.506	0.509	-0.15	49	97	58	54	33.5616	51.7857	18.2241
ENSG00000065559	MAP2K4	17	+	12129138	12129287	12139838	12139884	12125293	12125371	12141146	12141260	20	34	30	30	27	27	12	16	218	115	0.01784	0.279904	0.26	0.374	0.543	0.471	-0.19	27	30	27	14	47.3684	65.8537	18.4852
ENSG00000073146	MOV10L1	22	+	50126201	50126272	50128415	50128507	50125391	50125569	50134006	50134065	28	29	40	22	20	20	14	4	140	161	0.0333312	0.382328	0.446	0.603	0.622	0.852	-0.213	28.5	31	20	9	47.8992	68.9655	21.0664
ENSG00000175662	TOM1L2	17	-	17882704	17882863	17893660	17893810	17879626	17879743	17898595	17898674	20	25	25	22	41	26	17	11	219	228	0.00389382	0.122185	0.454	0.542	0.715	0.711	-0.215	22.5	23.5	33.5	14	48.913	70.5263	21.6133

## Sheet: hnRNPL A5'SS
GeneID	geneSymbol	chr	strand	longExonStart_0base	longExonEnd	shortES	shortEE	flankingES	flankingEE	IC_si hnRNPL		SC_si hnRNPL		IC_si Ctrl		SC_si Ctrl		IncFormLen	SkipFormLen	PValue	FDR	IncLevel1		IncLevel2		IncLevelDifference	Median IC_si hnRNPL	Median EC_si hnRNPL	Median IC_si Ctrl	Median EC_si Ctrl	% IC_si hnRNPL	% IC_s Ctrl	% IC si hnRNPL - % IC_si Ctl
ENSG00000101361	NOP56	20	+	2655933	2656214	2655933	2656034	2656400	2656549	27	104	16	50	29	50	25	46	249	69	0.0189885	0.278619	0.319	0.366	0.243	0.231	0.106	65.5	33	39.5	35.5	66.4975	52.6667	-13.8308
ENSG00000112769	LAMA4	6	-	112189109	112189205	112189130	112189205	112187449	112187601	49	66	50	71	59	48	97	80	90	69	0.025947	0.329433	0.429	0.416	0.318	0.315	0.106	57.5	60.5	53.5	88.5	48.7288	37.6761	-11.0528
ENSG00000162923	WDR26	1	-	224431476	224431581	224431524	224431581	224424517	224424654	71	66	36	16	71	39	45	23	117	69	0.0800154	0.597041	0.538	0.709	0.482	0.5	0.132	68.5	26	55	34	72.4868	61.7978	-10.689
ENSG00000181991	MRPS11	15	+	88467907	88469145	88467907	88468024	88472626	88472725	25	26	32	84	16	17	70	58	1190	69	0.0420062	0.425452	0.043	0.018	0.013	0.017	0.015	25.5	58	16.5	64	30.5389	20.4969	-10.042
ENSG00000113810	SMC4	3	+	160412325	160412849	160412325	160412453	160413472	160413613	30	10	54	47	27	28	137	105	465	69	0.0517218	0.475467	0.076	0.031	0.028	0.038	0.02	20	50.5	27.5	121	28.3688	18.5185	-9.85028
ENSG00000109184	DCUN1D4	4	+	51886567	51887244	51886567	51886638	51891759	51891851	31	12	28	31	31	8	45	35	675	69	0.176499	0.882109	0.102	0.038	0.066	0.023	0.025	21.5	29.5	19.5	40	42.1569	32.7731	-9.38375
ENSG00000237765	FAM200B	4	+	15681755	15681968	15681755	15681901	15686235	15686462	49	70	29	32	36	29	28	19	136	69	0.193368	0.929873	0.462	0.526	0.395	0.436	0.079	59.5	30.5	32.5	23.5	66.1111	58.0357	-8.0754
ENSG00000158773	USF1	1	-	161042554	161042670	161042585	161042670	161042115	161042217	27	53	16	25	21	42	16	28	100	69	0.28379	1	0.538	0.594	0.475	0.509	0.074	40	20.5	31.5	22	66.1157	58.8785	-7.2372
ENSG00000087274	ADD1	4	+	2904763	2905108	2904763	2905015	2907742	2907844	79	68	154	225	73	48	272	183	162	69	0.025896	0.329433	0.179	0.114	0.103	0.1	0.045	73.5	189.5	60.5	227.5	27.9468	21.0069	-6.93982
ENSG00000197345	MRPL21	11	-	68900534	68900605	68900547	68900605	68897926	68898012	13	50	24	54	25	37	49	52	82	69	0.416797	1	0.313	0.438	0.3	0.375	0.038	31.5	39	31	50.5	44.6809	38.0368	-6.64404
ENSG00000073008	PVR	19	+	44658741	44658900	44658741	44658765	44661291	44661323	89	241	11	32	66	121	14	27	204	69	0.043695	0.431006	0.732	0.718	0.615	0.603	0.116	165	21.5	93.5	20.5	88.4718	82.0175	-6.45431
ENSG00000125458	NT5C	17	-	75130964	75131105	75131044	75131105	75130752	75130867	13	31	24	61	12	11	17	43	149	69	0.396157	1	0.201	0.191	0.246	0.106	0.02	22	42.5	11.5	30	34.1085	27.7108	-6.39768
ENSG00000136518	ACTL6A	3	+	179562922	179563117	179562922	179562973	179569823	179569900	42	81	7	37	38	55	21	24	213	69	0.227748	0.989037	0.66	0.415	0.37	0.426	0.139	61.5	22	46.5	22.5	73.6527	67.3913	-6.26139
ENSG00000116288	PARK7	1	+	7961662	7961793	7961662	7961735	7962762	7962875	57	151	26	116	89	72	71	70	127	69	0.154587	0.822575	0.544	0.414	0.405	0.358	0.097	104	71	80.5	70.5	59.4286	53.3113	-6.11731
ENSG00000234741	GAS5	1	-	173865470	173865547	173865509	173865547	173865228	173865282	84	138	41	72	78	75	48	53	108	69	0.187351	0.912439	0.567	0.55	0.509	0.475	0.067	111	56.5	76.5	50.5	66.2687	60.2362	-6.03244
ENSG00000100316	RPL3	22	-	39319389	39319623	39319594	39319623	39318399	39318592	6	44	193	199	12	13	310	120	274	69	0.00457046	0.143312	0.008	0.053	0.01	0.027	0.012	25	196	12.5	215	11.3122	5.49451	-5.81771
ENSG00000135597	REPS1	6	-	138926400	138930098	138929976	138930098	138921036	138921124	103	97	21	50	93	96	34	53	3645	69	0.223913	0.985646	0.085	0.035	0.049	0.033	0.019	100	35.5	94.5	43.5	73.8007	68.4783	-5.32248
ENSG00000198431	TXNRD1	12	+	104286681	104287431	104286681	104287109	104288930	104289040	24	145	10	60	43	108	16	63	391	69	0.398062	1	0.298	0.299	0.322	0.232	0.021	84.5	35	75.5	39.5	70.7113	65.6522	-5.05912
ENSG00000110841	PPFIBP1	12	+	27664361	27664446	27664361	27664437	27667165	27667320	40	21	25	21	27	25	23	25	78	69	0.537461	1	0.586	0.469	0.509	0.469	0.038	30.5	23	26	24	57.0093	52	-5.00935
ENSG00000071054	MAP4K4	2	+	101887087	101887261	101887087	101887237	101887777	101887937	14	33	43	74	31	30	70	47	93	69	0.280195	1	0.195	0.249	0.247	0.321	-0.062	23.5	58.5	30.5	58.5	28.6585	34.2697	5.61113
ENSG00000188976	NOC2L	1	-	945041	945146	945056	945146	944203	944800	11	47	21	97	13	24	14	44	84	69	0.376871	1	0.301	0.285	0.433	0.309	-0.078	29	59	18.5	29	32.9545	38.9474	5.99282
ENSG00000110321	EIF4G2	11	-	10801660	10802209	10802048	10802209	10800961	10801087	379	943	89	189	582	624	52	100	457	69	0.00651391	0.174694	0.391	0.43	0.628	0.485	-0.146	661	139	603	76	82.625	88.8071	6.18207
ENSG00000196262	PPIA	7	+	44798747	44798904	44798747	44798814	44799246	44799277	19	77	11	72	22	61	13	42	159	69	0.41619	1	0.428	0.317	0.423	0.387	-0.033	48	41.5	41.5	27.5	53.6313	60.1449	6.51364
ENSG00000011243	AKAP8L	19	-	15398629	15399410	15399301	15399410	15397713	15397855	30	24	16	35	65	16	21	37	741	69	0.645288	1	0.149	0.06	0.224	0.039	-0.027	27	25.5	40.5	29	51.4286	58.2734	6.84481
ENSG00000182492	BGN	X	+	153505237	153505401	153505237	153505350	153505862	153506076	21	19	95	225	88	25	278	212	120	69	0.0178178	0.268322	0.113	0.046	0.154	0.064	-0.029	20	160	56.5	245	11.1111	18.7396	7.62852
ENSG00000196628	TCF4	18	-	55232508	55232671	55232520	55232671	55228846	55229076	133	51	75	54	188	46	86	32	81	69	0.188615	0.916369	0.602	0.446	0.651	0.55	-0.077	92	64.5	117	59	58.7859	66.4773	7.69133
ENSG00000109180	OCIAD1	4	+	48831226	48831496	48831226	48831249	48832619	48832682	20	45	24	38	41	38	28	23	316	69	0.13992	0.788872	0.154	0.205	0.242	0.265	-0.074	32.5	31	39.5	25.5	51.1811	60.7692	9.58813
ENSG00000184634	MED12	X	+	71137186	71137392	71137186	71137383	71137557	71137635	30	20	24	25	33	15	24	7	78	69	0.198698	0.943611	0.525	0.414	0.549	0.655	-0.133	25	24.5	24	15.5	50.5051	60.7595	10.2544
ENSG00000090621	PABPC4	1	-	39564422	39564542	39564470	39564542	39563835	39563922	18	48	22	39	31	27	20	11	117	69	0.0764806	0.577769	0.325	0.421	0.478	0.591	-0.161	33	30.5	29	15.5	51.9685	65.1685	13.2
ENSG00000035403	VCL	10	+	74074742	74077748	74074742	74074903	74082453	74082544	68	38	64	267	118	65	108	191	2914	69	0.252601	1	0.025	0.003	0.025	0.008	-0.003	53	165.5	91.5	149.5	24.2563	37.9668	13.7105
ENSG00000137409	MTCH1	6	-	36972651	36972796	36972702	36972796	36970646	36970694	13	34	13	27	22	28	11	8	120	69	0.0268125	0.329967	0.365	0.42	0.535	0.668	-0.209	23.5	20	25	9.5	54.023	72.4638	18.4408
ENSG00000164039	BDH2	4	-	103085698	103086540	103086479	103086540	103085348	103085462	29	12	28	20	92	18	29	13	850	69	0.000454018	0.0384635	0.078	0.046	0.205	0.101	-0.091	20.5	24	55	21	46.0674	72.3684	26.301

## Sheet: hnRNPL A3'SS
GeneID	gene symbol	chr	strand	longExonStart_0base	longExonEnd	shortES	shortEE	flankingES	flankingEE	IC_si hnRNPL		SC_si hnRNPL		IC_si Ctrl		SC_si Ctrl		IncFormLen	SkipFormLen	PValue	FDR	IncLevel1		IncLevel2		IncLevelDifference	Median IC_si hnRNPL	Median EC_si hnRNPL	Median IC_si Ctrl	Median EC_si Ctrl	% IC_si hnRNPL	% IC_s Ctrl	% IC si hnRNPL - % IC_si Ctl
ENSG00000170004	CHD3	17	+	7894114	7894265	7894126	7894265	7893804	7893935	48	72	23	42	48	33	58	30	81	69	0.00372048	0.116346	0.64	0.594	0.413	0.484	0.168	60	32.5	40.5	44	64.8649	47.929	-16.9359
ENSG00000154845	PPP4R1	18	-	9595017	9595153	9595017	9595102	9614225	9614270	28	119	21	59	35	44	35	37	120	69	0.059437	0.502484	0.434	0.537	0.365	0.406	0.1	73.5	40	39.5	36	64.7577	52.3179	-12.4398
ENSG00000089159	PXN	12	-	120215102	120215417	120215102	120215273	120221622	120221758	48	124	10	58	40	36	29	21	213	69	0.0514816	0.4619	0.609	0.409	0.309	0.357	0.176	86	34	38	25	71.6667	60.3175	-11.3492
ENSG00000163584	RPL22L1	3	-	170868012	170868201	170868012	170868134	170868297	170868390	42	132	110	281	26	64	171	175	136	69	0.00405924	0.1174	0.162	0.192	0.072	0.157	0.063	87	195.5	45	173	30.7965	20.6422	-10.1543
ENSG00000028310	BRD9	5	-	889586	889766	889586	889647	891154	891287	36	58	40	143	38	31	83	128	188	69	0.0299286	0.353113	0.248	0.13	0.144	0.082	0.076	47	91.5	34.5	105.5	33.935	24.6429	-9.29216
ENSG00000127616	SMARCA4	19	+	11041297	11041560	11041306	11041560	11034913	11035132	13	28	12	51	8	21	31	36	78	69	0.188956	0.939946	0.489	0.327	0.186	0.34	0.145	20.5	31.5	14.5	33.5	39.4231	30.2083	-9.21474
ENSG00000168385	SEPT2	2	+	241335958	241336098	241335974	241336098	241335125	241335212	20	20	34	38	18	7	40	26	85	69	0.205707	0.970432	0.323	0.299	0.268	0.179	0.087	20	36	12.5	33	35.7143	27.4725	-8.24176
ENSG00000157450	RNF111	15	+	59092512	59092640	59092536	59092640	59091058	59091154	34	35	24	25	35	15	30	19	93	69	0.258233	1	0.512	0.509	0.464	0.369	0.094	34.5	24.5	25	24.5	58.4746	50.5051	-7.96953
ENSG00000101246	ARFRP1	20	-	63706998	63707097	63706998	63707092	63707866	63708013	12	38	8	32	13	11	8	18	74	69	0.525507	1	0.583	0.525	0.602	0.363	0.072	25	20	12	13	55.5556	48	-7.55556
ENSG00000092199	HNRNPC	14	-	21263310	21263582	21263310	21263336	21269297	21269425	94	108	88	271	85	54	166	183	315	69	0.0210326	0.284647	0.19	0.08	0.101	0.061	0.054	101	179.5	69.5	174.5	36.0071	28.4836	-7.52352
ENSG00000127616	SMARCA4	19	+	11058254	11058363	11058257	11058363	11041297	11041560	47	183	8	46	65	85	20	33	72	69	0.0878322	0.638617	0.849	0.792	0.757	0.712	0.086	115	27	75	26.5	80.9859	73.8916	-7.09429
ENSG00000179262	RAD23A	19	+	12949274	12949408	12949277	12949408	12949080	12949159	20	33	8	32	19	19	20	18	72	69	0.328271	1	0.706	0.497	0.477	0.503	0.111	26.5	20	19	19	56.9892	50	-6.98925
ENSG00000183337	BCOR	X	-	40063607	40063952	40063607	40063850	40064335	40064599	21	64	11	63	30	24	28	34	171	69	0.253237	1	0.435	0.291	0.302	0.222	0.101	42.5	37	27	31	53.4591	46.5517	-6.9074
ENSG00000092199	HNRNPC	14	-	21263310	21263829	21263310	21263336	21269297	21269442	320	422	88	271	332	211	166	183	562	69	0.04687	0.444006	0.309	0.161	0.197	0.124	0.074	371	179.5	271.5	174.5	67.3933	60.8744	-6.51884
ENSG00000078808	SDF4	1	-	1218768	1219005	1218768	1218927	1223243	1223357	49	118	32	88	41	82	25	89	147	69	0.421296	1	0.418	0.386	0.435	0.302	0.034	83.5	60	61.5	57	58.1882	51.8987	-6.28942
ENSG00000115380	EFEMP1	2	-	55922359	55922691	55922359	55922447	55922898	55922939	911	379	484	181	1213	354	883	174	313	69	0.139985	0.809499	0.293	0.316	0.232	0.31	0.033	645	332.5	783.5	528.5	65.9847	59.718	-6.26667
ENSG00000115677	HDLBP	2	-	241235489	241235629	241235489	241235594	241236614	241236769	14	29	167	255	5	8	247	159	104	69	0.000157896	0.0195608	0.053	0.07	0.013	0.032	0.039	21.5	211	6.5	203	9.24731	3.10263	-6.14469
ENSG00000164649	CDCA7L	7	-	21911616	21911754	21911616	21911751	21916753	21916894	100	173	7	44	112	94	35	22	72	69	0.0717092	0.566322	0.932	0.79	0.754	0.804	0.082	136.5	25.5	103	28.5	84.2593	78.327	-5.93226
ENSG00000078808	SDF4	1	-	1218768	1218943	1218768	1218927	1223243	1223357	47	116	32	88	40	82	25	89	85	69	0.473502	1	0.544	0.517	0.565	0.428	0.034	81.5	60	61	57	57.5972	51.6949	-5.90226
ENSG00000100813	ACIN1	14	-	23064104	23064257	23064104	23064221	23064354	23064485	172	227	34	32	248	151	58	40	105	69	0.0456166	0.4386	0.769	0.823	0.738	0.713	0.071	199.5	33	199.5	49	85.8065	80.2817	-5.52476
ENSG00000070087	PFN2	3	-	149964903	149966586	149964903	149966264	149968357	149968550	48	39	56	72	75	36	149	57	391	69	0.307012	1	0.131	0.087	0.082	0.1	0.018	43.5	64	55.5	103	40.4651	35.0158	-5.44934
ENSG00000055332	EIF2AK2	2	-	37148856	37149257	37148856	37149023	37156907	37157047	36	312	21	152	89	361	49	232	303	69	0.244902	1	0.281	0.319	0.293	0.262	0.023	174	86.5	225	140.5	66.7946	61.5595	-5.23512
ENSG00000100911	PSME2	14	-	24145709	24145896	24145709	24145772	24146207	24146240	39	36	24	170	52	42	25	162	193	69	0.648904	1	0.367	0.07	0.426	0.085	-0.037	37.5	97	47	93.5	27.881	33.452	5.57092
ENSG00000123064	DDX54	12	-	113157173	113159112	113157173	113159109	113161269	113161382	18	69	25	53	23	32	13	26	72	69	0.333971	1	0.408	0.555	0.629	0.541	-0.103	43.5	39	27.5	19.5	52.7273	58.5106	5.78337
ENSG00000142864	SERBP1	1	-	67424199	67424322	67424199	67424277	67424887	67424959	163	503	245	604	260	554	304	495	114	69	0.0337784	0.366601	0.287	0.335	0.341	0.404	-0.062	333	424.5	407	399.5	43.9604	50.465	6.50458
ENSG00000123562	MORF4L2	X	-	103678498	103678651	103678498	103678600	103684680	103684729	52	99	26	52	49	91	23	29	120	69	0.197558	0.95954	0.535	0.523	0.551	0.643	-0.068	75.5	39	70	26	65.9389	72.9167	6.9778
ENSG00000123562	MORF4L2	X	-	103678498	103678651	103678498	103678600	103685170	103685260	51	107	64	103	73	101	56	80	120	69	0.0962085	0.670752	0.314	0.374	0.428	0.421	-0.081	79	83.5	87	68	48.6154	56.129	7.51365
ENSG00000175061	LRRC75A-AS1	17	+	16440110	16440253	16440184	16440253	16439659	16439703	15	31	51	96	24	17	41	46	143	69	0.145672	0.820295	0.124	0.135	0.22	0.151	-0.056	23	73.5	20.5	43.5	23.8342	32.0312	8.19705
ENSG00000116584	ARHGEF2	1	-	155964987	155965131	155964987	155965128	155965302	155965412	39	80	24	48	71	69	22	33	72	69	0.0770109	0.5906	0.609	0.615	0.756	0.667	-0.1	59.5	36	70	27.5	62.3037	71.7949	9.49121
ENSG00000185619	PCGF3	4	+	733883	735027	734930	735027	733671	733789	69	40	47	73	93	21	45	40	1116	69	0.163641	0.875562	0.083	0.033	0.113	0.031	-0.014	54.5	60	57	42.5	47.5983	57.2864	9.68818
ENSG00000198931	APRT	16	-	88809468	88809840	88809468	88809706	88810069	88810148	31	137	43	72	93	77	21	55	203	69	0.114772	0.726288	0.197	0.393	0.601	0.322	-0.166	84	57.5	85	38	59.364	69.1057	9.74173
ENSG00000125912	NCLN	19	+	3206261	3206425	3206264	3206425	3206151	3206190	20	56	15	49	17	34	11	17	72	69	0.154955	0.850118	0.561	0.523	0.597	0.657	-0.085	38	32	25.5	14	54.2857	64.557	10.2712
ENSG00000173039	RELA	11	-	65662178	65662347	65662178	65662205	65662825	65662918	13	36	42	133	24	33	55	64	211	69	0.0343525	0.367606	0.092	0.081	0.125	0.144	-0.048	24.5	87.5	28.5	59.5	21.875	32.3864	10.5114
ENSG00000115368	WDR75	2	+	189449244	189450968	189450902	189450968	189448378	189448508	50	44	27	19	92	80	27	22	1727	69	0.0341474	0.367606	0.069	0.085	0.12	0.127	-0.046	47	23	86	24.5	67.1429	77.8281	10.6852
ENSG00000112531	QKI	6	+	163565945	163566795	163566720	163566795	163563419	163563719	154	67	58	70	215	133	62	59	844	69	0.00791084	0.17573	0.178	0.073	0.221	0.156	-0.063	110.5	64	174	60.5	63.3238	74.2004	10.8766
ENSG00000111642	CHD4	12	-	6601959	6602175	6601959	6602154	6602375	6602497	25	62	35	74	50	48	46	33	90	69	0.0538663	0.468704	0.354	0.391	0.455	0.527	-0.118	43.5	54.5	49	39.5	44.3878	55.3672	10.9795
ENSG00000013364	MVP	16	+	29830473	29830674	29830514	29830674	29820472	29820510	30	73	17	38	51	63	13	21	110	69	0.0293109	0.34783	0.525	0.546	0.711	0.653	-0.146	51.5	27.5	57	17	65.1899	77.027	11.8372
ENSG00000131503	ANKHD1	5	+	140438460	140438617	140438502	140438617	140436103	140436257	72	72	37	36	78	85	22	14	111	69	0.00139727	0.0711219	0.547	0.554	0.688	0.791	-0.189	72	36.5	81.5	18	66.3594	81.9095	15.5501
ENSG00000151923	TIAL1	10	-	119582458	119582608	119582458	119582557	119588151	119588248	12	45	25	25	32	36	17	12	120	69	0.0518396	0.462426	0.216	0.509	0.52	0.633	-0.214	28.5	25	34	14.5	53.271	70.1031	16.8321
ENSG00000143952	VPS54	2	-	63981645	63981887	63981645	63981851	63983863	63984019	35	42	39	28	48	36	20	15	105	69	0.0133366	0.222972	0.371	0.496	0.612	0.612	-0.178	38.5	33.5	42	17.5	53.4722	70.5882	17.116
