# Supplementary material for: The splicing‐regulatory lncRNA NTRAS sustains vascular integrity
Source: EMBO Rep. 2022 May 8;23(6):e54157. doi: 10.15252/embr.202154157 (PMC9171682; doi:10.15252/embr.202154157)
Supplement: Supplementary file 5 — Dataset EV3 [file EMBR-23-e54157-s012.xlsx]

## Sheet: NTRAS hnRNPL exon skipping
GeneID	gene symbol	chr	strand	exonStart_0base	exonEnd	upstreamES	upstreamEE	downstreamES	downstreamEE	PValue	FDR	% IC_LNA Ctrl	% IC_LNA NTRAS	% IC_LNA NTRAS-% IC_LNA Ctrl	PValue	FDR	% IC_si hnRNPL	% IC_s Ctrl	% IC si hnRNPL - % IC_si Ctl
ENSG00000272888	AC013394.2	15	+	92883584	92883778	92883014	92883186	92885514	92885584	0.390393	1	36.3636	41.9118	5.54813	0.460126	1	38.4615	44.8819	-6.42035
ENSG00000182718	ANXA2	15	-	60396150	60396427	60393096	60393440	60397942	60397986	0.0918645	0.875953	64.9038	56.6351	-8.26878	8.56248e-05	0.00968766	67.7686	85	-17.2314
ENSG00000182718	ANXA2	15	-	60397257	60397338	60386027	60386086	60397942	60397978	0.000791196	0.0579034	23.745	31.0633	7.3183	0.0122414	0.255494	14.9741	20.0712	-5.09714
ENSG00000084234	APLP2	11	+	130137255	130137291	130135562	130135715	130140397	130140483	0.237858	1	36.019	41.1311	5.11215	0.347602	1	39.9015	48.3607	-8.45918
ENSG00000087586	AURKA	20	-	56388686	56388784	56388155	56388202	56390555	56390665	0.0740063	0.774438	64.7059	55.2632	-9.44272	0.327943	1	55	62.1951	-7.19512
ENSG00000155096	AZIN1	8	-	102849998	102850165	102843707	102843747	102858012	102858150	0.420537	1	61.0687	54.4554	-6.61326	0.108031	0.911851	41.2162	51.3514	-10.1351
ENSG00000105483	CARD8	19	-	48232452	48232789	48231659	48231810	48234402	48234543	0.000864949	0.060971	80.1347	90.0424	9.90769	0.0956726	0.864333	82.4138	88.8298	-6.41599
ENSG00000105483	CARD8	19	-	48232452	48232493	48231659	48231810	48234402	48234543	0.000223519	0.0234542	79.5139	90.1468	10.6329	0.0205792	0.348027	74.6269	87.3874	-12.7605
ENSG00000117335	CD46	1	+	207767778	207767823	207767012	207767195	207770320	207770362	0.13886	1	44.0341	37.5	-6.53409	0.0323651	0.463163	36.5909	44.9902	-8.39927
ENSG00000171603	CLSTN1	1	-	9756480	9756510	9755113	9755309	9773271	9773394	0.22613	1	29.1667	34.4828	5.31609	0.00533417	0.151056	23.1061	41.4286	-18.3225
ENSG00000144810	COL8A1	3	+	99691398	99691568	99638621	99638664	99744896	99745021	0.286925	1	50.5747	56.1181	5.54343	0.000585603	0.0380389	71.3826	51.5924	19.7903
ENSG00000144810	COL8A1	3	+	99675659	99675721	99638474	99638664	99744896	99745021	0.0497981	0.624973	41.8919	52.2936	10.4017	0.00070026	0.0425077	64.257	45.3237	18.9333
ENSG00000214078	CPNE1	20	-	35658929	35659014	35632794	35632923	35664759	35664900	0.37604	1	56	63.4146	7.41463	0.577085	1	46.087	40.8163	5.27063
ENSG00000101266	CSNK2A1	20	-	527932	528049	508450	508660	543671	543821	0.00160983	0.0895735	24.7588	37.4419	12.683	0.0681006	0.712307	40.8333	31.3305	9.50286
ENSG00000164733	CTSB	8	-	11864375	11864463	11853328	11853479	11868000	11868040	0.0250225	0.436611	27.3669	21.0275	-6.33938	0.0386963	0.517218	25.2874	32.0463	-6.75898
ENSG00000132716	DCAF8	1	-	160261284	160261358	160243959	160244034	160262448	160262531	0.162485	1	47.2727	55.4348	8.16206	0.200556	1	52.2222	42.3611	9.86111
ENSG00000125868	DSTN	20	+	17591931	17592063	17570081	17570211	17600737	17601045	0.0255622	0.441669	26.7442	16.8627	-9.88144	0.268501	1	33.7143	27.7778	5.93651
ENSG00000115380	EFEMP1	2	-	55922898	55922939	55922359	55922447	55923710	55923782	0.00733857	0.222481	29.9494	23.8889	-6.0605	0.13885	1	27.2674	36.0919	-8.82446
ENSG00000172889	EGFL7	9	+	136669605	136669721	136668556	136668673	136669913	136670009	0.01394	0.318777	86.0681	78.5558	-7.51231	0.348995	1	74.187	81.4894	-7.30237
ENSG00000156976	EIF4A2	3	+	186788309	186788416	186787802	186787882	186789124	186789881	1.6428e-12	1.25838e-08	40.7407	82.996	42.2552	0.0247195	0.39027	57.6577	38.9262	18.7315
ENSG00000156976	EIF4A2	3	+	186788309	186788420	186787802	186787882	186789124	186789291	0	0	41.8182	87.7193	45.9011	0.00173949	0.0777734	59.4828	35	24.4828
ENSG00000123737	EXOSC9	4	+	121816143	121816194	121813865	121814047	121816368	121816447	0.291171	1	58.4746	66.2983	7.82377	0.178395	1	40.4494	48.2759	-7.82642
ENSG00000072803	FBXW11	5	-	171914342	171914405	171910571	171910797	172006457	172006873	0.366009	1	60.2339	55	-5.23392	0.422937	1	53.2895	58.6207	-5.33122
ENSG00000136068	FLNB	3	+	58141857	58141929	58138281	58138529	58142649	58142752	0.00118014	0.0751237	78.6492	87.8173	9.16802	0.046431	0.579409	79.8995	85.8586	-5.95909
ENSG00000204120	GIGYF2	2	+	232700584	232700654	232697369	232697392	232703423	232703489	0.184735	1	42.2222	34.1837	-8.03855	0.188006	1	39.6907	46.5278	-6.83706
ENSG00000115419	GLS	2	+	190913192	190913364	190910262	190910321	190921023	190921056	0.135768	1	26.506	34.2723	7.76628	0.287751	1	30.7229	36.1905	-5.46758
ENSG00000068001	HYAL2	3	-	50321365	50321773	50319568	50320535	50322652	50322777	0.0801712	0.809682	35.7724	25.3968	-10.3755	0.136339	1	47.6471	39.3443	8.3028
ENSG00000136003	ISCU	12	+	108564059	108564155	108562605	108562736	108564278	108564392	0.0869001	0.852088	26.2195	34.8624	8.64287	0.000941454	0.0507564	53.8889	24.0385	29.8504
ENSG00000137807	KIF23	15	+	69440767	69441079	69440307	69440487	69444789	69445041	0.0511876	0.634119	59.0604	47.3171	-11.7433	0.0939768	0.854944	68.75	57.2414	11.5086
ENSG00000109790	KLHL5	4	+	39062558	39063035	39045038	39045096	39075964	39076147	0.243284	1	60.6061	53.7594	-6.84666	0.30271	1	62.8141	57.6744	5.13965
ENSG00000175061	LRRC75A-AS1	17	+	16439659	16439703	16439326	16439414	16440184	16440253	0.0321409	0.499728	27.551	19.8582	-7.69286	0.207164	1	34.7044	29.368	5.33634
ENSG00000092841	MYL6	12	+	56160625	56160670	56160242	56160320	56161386	56161550	0.0203067	0.388873	28.7066	20.4668	-8.23984	2.63286e-09	2.16548e-06	13.7536	36.1446	-22.391
ENSG00000197535	MYO5A	15	-	52337809	52337884	52336462	52336556	52340195	52340394	0.0153189	0.337049	32.5956	24.2701	-8.3255	0.00614266	0.163031	61.6822	40.2359	21.4463
ENSG00000147862	NFIB	9	-	14102421	14102510	14081842	14088326	14112998	14113081	0.169912	1	41.8994	47.2885	5.38906	0.0148833	0.289486	45.935	35.7326	10.2023
ENSG00000140157	NIPA2	15	+	22845145	22845267	22838689	22838921	22851638	22851870	0.264331	1	59.2179	66.1538	6.93597	0.167107	1	66.4286	57.7236	8.70499
ENSG00000140157	NIPA2	15	+	22839654	22839790	22838659	22838921	22851638	22851661	0.0249702	0.436069	53.2051	67.1642	13.9591	0.163336	1	61.4754	51.4019	10.0735
ENSG00000090060	PAPOLA	14	+	96560648	96560711	96556174	96556413	96564954	96564988	0.425751	1	63.5036	68.5315	5.02782	0.292085	1	46.5347	60.6452	-14.1105
ENSG00000090060	PAPOLA	14	+	96562818	96562893	96556174	96556413	96564954	96567111	0.242729	1	69.8795	75.8065	5.92693	0.433769	1	61.1511	69.6517	-8.50066
ENSG00000114209	PDCD10	3	-	167725400	167725473	167720061	167720273	167734805	167734939	0.133038	1	34.5528	41.6667	7.11382	0.0331882	0.47186	39.2027	29.4671	9.73557
ENSG00000144283	PKP4	2	+	158676738	158676867	158673882	158674000	158678580	158678654	0.330811	1	32.6667	38.7597	6.09302	0.41481	1	40.5797	35.4037	5.17598
ENSG00000128567	PODXL	7	-	131510235	131510331	131509364	131509585	131510827	131511433	0.0432484	0.577818	41.2281	28.7554	-12.4727	0.34288	1	30.2128	35.533	-5.32023
ENSG00000110841	PPFIBP1	12	+	27658815	27658848	27656615	27656730	27660883	27660945	0.0279478	0.463376	63.1579	72.5543	9.39645	0.000191077	0.0169917	55.848	81.3187	-25.4707
ENSG00000160310	PRMT2	21	+	46636438	46636547	46635166	46635763	46636895	46636990	0.0453336	0.594955	68.8172	58.1633	-10.6539	0.000310781	0.0239282	85.0993	70.6122	14.4871
ENSG00000179950	PUF60	8	-	143824312	143824396	143821817	143821913	143829279	143829299	0.00385429	0.151924	67.6471	52.3333	-15.3137	0.270342	1	65.6977	71.7241	-6.02646
ENSG00000039560	RAI14	5	+	34813573	34813660	34812179	34812208	34814582	34814669	0.037458	0.535314	36.5982	42.3211	5.72287	0.400727	1	32.429	37.494	-5.065
ENSG00000155366	RHOC	1	-	112705099	112706252	112703643	112703806	112707077	112707127	0.0069164	0.215657	42.5	33.7995	-8.70047	0.000247065	0.0198468	17.6101	28.4906	-10.8805
ENSG00000155366	RHOC	1	-	112705099	112705168	112703643	112703806	112707077	112707133	0.0436632	0.579989	41.7722	35.3566	-6.41555	0.000147734	0.0144287	32.6132	46.5444	-13.9313
ENSG00000155366	RHOC	1	-	112705052	112705168	112703643	112703806	112707077	112707135	0.0343793	0.518736	31.9892	25.7193	-6.26998	0.00963487	0.220295	33.3672	43.2635	-9.89623
ENSG00000155366	RHOC	1	-	112705099	112705201	112703643	112703806	112707077	112707102	0.0469837	0.603176	27.5072	21.9065	-5.60066	0.0419963	0.544451	25.9887	32.3214	-6.33273
ENSG00000131263	RLIM	X	-	74612581	74612643	74595808	74596000	74614421	74614617	0.133244	1	27.6151	34.2949	6.67981	0.0012072	0.0593719	18.3761	38.4615	-20.0855
ENSG00000265681	RPL17	18	-	49491735	49491833	49491531	49491584	49492457	49492508	0.0885199	0.858618	30.3191	22.4638	-7.85538	0.870277	1	43.4783	50	-6.52174
ENSG00000265681	RPL17	18	-	49491735	49491833	49491531	49491584	49492274	49492399	0.458603	1	53.6842	58.7302	5.04595	0.173103	1	36.3636	49.3976	-13.034
ENSG00000020577	SAMD4A	14	+	54737023	54737287	54702061	54702580	54748814	54748924	0.105495	0.940002	65.2174	75.4717	10.2543	0.0067006	0.172519	84.7015	73.0233	11.6782
ENSG00000139218	SCAF11	12	-	45974189	45975734	45964106	45964188	45990352	45990565	0.0704633	0.756977	33.3333	44.6541	11.3208	0.440759	1	45.8333	39.5062	6.32716
ENSG00000138674	SEC31A	4	-	82842139	82842481	82828999	82829058	82844385	82844509	0.0226823	0.414011	80.0407	86.0649	6.02412	3.2766e-12	8.77365e-09	54.4343	81.0379	-26.6037
ENSG00000138674	SEC31A	4	-	82842184	82842481	82828999	82829058	82844385	82844509	0.0198531	0.383382	74.9361	82.3333	7.39727	1.64471e-11	3.96358e-08	45.4212	75.1958	-29.7746
ENSG00000112759	SLC29A1	6	+	44226060	44226167	44223564	44223641	44227262	44227342	0.38972	1	56.1905	50.9506	-5.23991	0.0466951	0.580805	61.7241	44.186	17.5381
ENSG00000104852	SNRNP70	19	+	49102113	49103587	49101389	49101471	49104633	49104735	0.119773	1	75.3086	66.5072	-8.80146	0.221855	1	73.0263	82.4786	-9.45232
ENSG00000115875	SRSF7	2	-	38748897	38749346	38748578	38748653	38749528	38749705	1.96331e-05	0.00392321	50.5976	66.3185	15.7209	0.05936	0.661357	50.1484	58.7007	-8.55233
ENSG00000115875	SRSF7	2	-	38748897	38749173	38748578	38748653	38749528	38749705	2.65855e-05	0.00473594	48.7603	64.5604	15.8001	0.0664739	0.704776	53.8462	61.6379	-7.79178
ENSG00000137573	SULF1	8	+	69495764	69495926	69466623	69466950	69501873	69501968	0.0132012	0.310084	46.6667	63.7681	17.1014	0.0995935	0.880772	61.9048	48.731	13.1738
ENSG00000141002	TCF25	16	+	89878460	89878627	89873643	89873859	89883350	89883512	0.0696075	0.751682	13.3333	18.4	5.06667	8.52728e-06	0.00164787	33.2692	18.1598	15.1094
ENSG00000003436	TFPI	2	-	187529363	187529485	187503647	187503770	187554199	187554349	0.037196	0.534228	43.7616	50.7663	7.00464	0.385436	1	51.8287	45.229	6.59972
ENSG00000163513	TGFBR2	3	+	30623198	30623273	30606600	30606977	30644746	30644915	0.0146135	0.327484	38.1688	30.1769	-7.99195	0.00605184	0.161701	35.766	28.7313	7.03467
ENSG00000100296	THOC5	22	-	29531077	29531110	29529161	29529239	29531830	29531963	0.0013522	0.0814128	44.4444	24.7126	-19.7318	0.0814759	0.787285	35.4331	47.5728	-12.1397
ENSG00000150779	TIMM8B	11	-	112085966	112086310	112085148	112085462	112086639	112086722	0.273093	1	67.9245	61.3095	-6.615	0.220092	1	72.9839	64.2045	8.77933
ENSG00000150779	TIMM8B	11	-	112085977	112086310	112084799	112085462	112086639	112086798	0.286121	1	69.4611	63.2768	-6.18424	0.228893	1	73.3068	64.8045	8.5023
ENSG00000104067	TJP1	15	-	29719776	29720016	29718265	29719138	29720357	29720708	9.5893e-09	8.78375e-06	68.599	49.8542	-18.7448	5.42122e-13	2.61292e-09	95.8763	71.6908	24.1855
ENSG00000136527	TRA2B	3	-	185931576	185931852	185926600	185926734	185937824	185938029	0.0623993	0.706721	39.6166	47.9487	8.3321	0.00392872	0.125902	45.8753	63.285	-17.4098
ENSG00000169764	UGP2	2	+	63842058	63842204	63840953	63841232	63856305	63856433	0.0754561	0.782129	46.0432	56.9378	10.8946	0.257141	1	45.1807	53.5714	-8.39071
ENSG00000157954	WIPI2	7	+	5193117	5193345	5190258	5190493	5199575	5199658	0.180925	1	43.4389	50.6787	7.23982	0.16041	1	39.7849	31.4516	8.33333
ENSG00000148516	ZEB1	10	+	31387123	31387266	31319215	31319292	31461036	31461237	0.0232885	0.418331	41.1765	26.9504	-14.2261	0.0246105	0.389677	37.4269	26.2626	11.1643

## Sheet: NTRAS hnRNPL intron retention
GeneID	gene symbol	chr	strand	riExonStart_0base	riExonEnd	upstreamES	upstreamEE	PValue	FDR	% IC LNA Ctl	% IC LNA NTRAS	% IC_LNA NTRAS - % IC_LNA Ctl	PValue	FDR	% IC_si hnRNPL	% IC_s iCtrl	% IC_si hnRNPL-% IC_si Ctrl
ENSG00000065000	AP3D1	19	-	2109085	2109958	2109085	2109207	0.230209	0.808815	47.7941	55.1136	7.31952	0.206572	0.844429	63.2432	56.213	7.03023
ENSG00000107863	ARHGAP21	10	-	24595887	24596882	24595887	24596043	0.426622	1	32.8	38.2114	5.41138	0.177595	0.798398	33.5664	25	8.56643
ENSG00000133641	C12orf29	12	+	88043598	88045779	88043598	88043715	0.222633	0.796267	45.0549	35.7724	-9.28259	0.00824114	0.163494	31.9444	48.6111	-16.6667
ENSG00000196352	CD55	1	+	207336692	207337409	207336692	207336818	7.38194e-06	0.000795668	25.0674	12.4439	-12.6234	0	0	94.5197	22.2222	72.2975
ENSG00000143702	CEP170	1	-	243185778	243186422	243185778	243186072	0.502531	1	73.8532	68.1102	-5.74297	0.0446452	0.401276	79.602	70.297	9.30496
ENSG00000099622	CIRBP	19	+	1271980	1273172	1271980	1272051	0.169041	0.704648	54.1401	47.6331	-6.50699	0.000477667	0.0312516	58.2121	75	-16.7879
ENSG00000169714	CNBP	3	-	129171078	129171538	129171078	129171277	0.295312	0.90371	33.0986	39.2857	6.18712	0.0950137	0.607879	49.0196	38.5714	10.4482
ENSG00000164934	DCAF13	8	+	103427096	103430689	103427096	103427252	0.115265	0.596691	50.7317	58.7413	8.00955	0.0189974	0.255095	52.9167	64.1791	-11.2624
ENSG00000177731	FLII	17	-	18245229	18245419	18245229	18245272	0.0474295	0.392433	17.0909	11.2088	-5.88212	0.0270409	0.302985	9.83936	15.7143	-5.87493
ENSG00000137942	FNBP1L	1	+	93550946	93554659	93550946	93551105	0.105489	0.568682	82.9457	77.6675	-5.27824	0.0416929	0.385084	89.0591	83.4906	5.56851
ENSG00000234741	GAS5	1	-	173865856	173866206	173865856	173865894	0.266151	0.870253	56.2044	48.7705	-7.43389	0.312569	0.963963	53.6398	59.2391	-5.59928
ENSG00000061273	HDAC7	12	-	47789812	47791308	47789812	47789920	0.392108	0.986511	45.1613	50.7937	5.63236	0.280655	0.937752	55.2846	62.8319	-7.54731
ENSG00000168958	MFF	2	+	227328677	227330846	227328677	227328789	0.0368535	0.350552	48.6301	60.8911	12.261	0.0130164	0.211077	56.4885	71.1864	-14.6979
ENSG00000147140	NONO	X	+	71297835	71298508	71297835	71297938	0.00793352	0.153483	59.6059	45.5882	-14.0177	0.0332398	0.335262	51.9298	65.4709	-13.541
ENSG00000107679	PLEKHA1	10	+	122417899	122424263	122417899	122417968	0.0148036	0.215136	66.5179	76.7313	10.2134	0.00303594	0.0889095	69.1358	81.1881	-12.0523
ENSG00000145632	PLK2	5	-	58458083	58458528	58458083	58458171	0.125371	0.622321	65.5738	58.9212	-6.65261	0.550494	1	56.9288	64.4531	-7.52429
ENSG00000198805	PNP	14	+	20474471	20474948	20474471	20474575	0.0233716	0.27293	20.0803	28.6299	8.54954	0.025411	0.290479	29.2593	20.0855	9.17379
ENSG00000100911	PSME2	14	-	24145709	24146240	24145709	24145772	0.0673861	0.46326	57.7778	46.8354	-10.9423	0.305711	0.958574	37.6206	45	-7.37942
ENSG00000131051	RBM39	20	-	35738967	35740887	35738967	35739017	0.0141994	0.213204	74.1474	79.5941	5.44672	0.0201098	0.264264	73.0064	82.2607	-9.25426
ENSG00000120896	SORBS3	8	+	22565825	22566484	22565825	22565872	0.0450443	0.385109	67.0588	76.8559	9.79707	0.141237	0.716671	70.1923	62.3711	7.82117
ENSG00000153914	SREK1	5	+	66162413	66163922	66162413	66162592	0.0759446	0.495243	36.715	27.6074	-9.10761	0.10861	0.64141	29.0043	35.5346	-6.53026
ENSG00000117632	STMN1	1	-	25901490	25903813	25901490	25901682	0.0304636	0.315698	47.8448	40.8521	-6.9927	0.0781035	0.549222	39.8858	46.1072	-6.22137
ENSG00000135018	UBQLN1	9	-	83666349	83669327	83666349	83666433	0.0183426	0.238418	29.0389	37.6662	8.62732	0.0237212	0.278674	32.5359	43.9364	-11.4005

## Sheet: NTRAS hnRNPL MXE
GeneID	gene symbol	chr	strand	1stExonStart_0base	1stExonEnd	2ndExonStart_0base	2ndExonEnd	upstreamES	upstreamEE	downstreamES	downstreamEE	PValue	FDR	% IC_LNA Ctrl	% IC_LNA NTRAS	% IC_LNA NTRAS - % IC_LNA Ctrl	PValue	FDR	% IC_si hnRNPL	% IC_s iCtrl	% IC_si hnRNPL-% IC_si Ctrl
ENSG00000103222	ABCC1	16	+	16083365	16083542	16086823	16086991	16079351	16079478	16090404	16090588	0.218395	0.778182	53.5211	46.1207	-7.40044	0.309967	0.939276	44.9339	39.1566	5.77729
ENSG00000154175	ABI3BP	3	-	100864001	100864076	100864832	100864907	100862837	100862909	100866878	100866956	0.078474	0.525949	34.6154	52.6316	18.0162	0.140164	0.716085	37.0098	45.8213	-8.81152
ENSG00000099204	ABLIM1	10	-	114447879	114448026	114451623	114451671	114445311	114445403	114465697	114465827	0.306905	0.867224	25.3968	31.0502	5.6534	0.216058	0.862127	26.1905	34.2697	-8.07919
ENSG00000100591	AHSA1	14	+	77462641	77462759	77468082	77468184	77462159	77462242	77469076	77469470	0.300164	0.863475	64.0625	57.619	-6.44345	0.430188	0.996767	65.2695	58.4746	6.79488
ENSG00000138660	AP1AR	4	+	112262987	112263086	112265008	112265067	112260765	112260862	112265733	112265807	0.295135	0.859237	28.8344	34.2857	5.45136	0.0658335	0.523981	32.1267	23.7154	8.41128
ENSG00000163697	APBB2	4	-	41100638	41100750	41142986	41143142	41033235	41033304	41214404	41214532	0.316155	0.87721	54.0881	59.4595	5.37141	0.29336	0.937791	59.4697	54.3131	5.1566
ENSG00000071553	ATP6AP1	X	+	154432265	154432376	154433659	154433720	154431829	154431904	154434207	154434446	0.270278	0.830689	63.1579	71.9512	8.79332	0.0435776	0.427939	77.5956	66.8639	10.7317
ENSG00000075711	DLG1	3	-	197076585	197076685	197081050	197081117	197075836	197075870	197085579	197085756	0.279477	0.845785	65.1685	70.8661	5.6976	0.417975	0.991374	56.7797	62.6506	-5.87094
ENSG00000221968	FADS3	11	-	61876865	61876963	61877510	61877587	61876358	61876455	61878154	61878215	0.0944296	0.564402	71.0728	76.3807	5.30793	0.100915	0.635794	77.5	71.7949	5.70513
ENSG00000100938	GMPR2	14	+	24233478	24233598	24235736	24235820	24233218	24233340	24235966	24236140	0.114341	0.605623	44.5652	35.5072	-9.05797	0.605564	1	38.2353	44.2105	-5.97523
ENSG00000135677	GNS	12	-	64723005	64723113	64728955	64729057	64721594	64721705	64737003	64737107	0.0349048	0.345647	22.4449	29.7535	7.30863	0.0033775	0.108477	16.5025	26.7483	-10.2458
ENSG00000143147	GPR161	1	-	168096507	168097232	168104476	168104894	168090563	168090668	168134905	168135036	0.308996	0.870289	27.7512	32.8283	5.07709	0.213438	0.861961	24.6988	17.6829	7.01587
ENSG00000113648	H2AFY	5	-	135350822	135350913	135352945	135353045	135345967	135346057	135360496	135360607	0.0306063	0.320711	54.6154	67.8571	13.2418	0.000558116	0.0586022	62.5	36.3636	26.1364
ENSG00000206053	HN1L	16	+	1685438	1685587	1691842	1691985	1678255	1678356	1697811	1697860	0.227339	0.780121	51.6216	56.6828	5.06115	0.585736	1	59.0805	53.125	5.95546
ENSG00000008517	IL32	16	+	3067376	3067415	3067442	3067613	3065783	3065826	3067983	3068010	0.122565	0.619653	38.8889	32.4421	-6.44682	0.125209	0.695424	29.3333	23.4234	5.90991
ENSG00000137807	KIF23	15	+	69440767	69441079	69444789	69445041	69440307	69440487	69446008	69446091	0.156524	0.681221	35	28.4746	-6.52542	0.00946266	0.192784	43.2314	30.566	12.6654
ENSG00000130164	LDLR	19	+	11102663	11102786	11105219	11105600	11100222	11100345	11106564	11106687	0.406856	0.935604	26.6667	21.4876	-5.17906	0.131793	0.705916	21.3333	15.9363	5.39708
ENSG00000175061	LRRC75A-AS1	17	+	16439326	16439414	16439659	16439703	16439037	16439060	16440184	16440253	0.0101138	0.177796	81.4433	88.0145	6.57123	0.0611039	0.507495	76.5799	82.2785	-5.69856
ENSG00000049323	LTBP1	2	+	33280038	33280158	33293159	33293282	33275800	33275923	33300450	33300573	0.00594785	0.140261	29.7143	45.8824	16.1681	0.262688	0.914039	48.5437	39.0438	9.49986
ENSG00000090316	MAEA	4	+	1322380	1322503	1327626	1327703	1315396	1315600	1332756	1332865	0.0649084	0.480307	60.1307	47.5207	-12.6101	0.49754	1	43.2432	53.3333	-10.0901
ENSG00000065559	MAP2K4	17	+	12054888	12054991	12081355	12081530	12020869	12021001	12095574	12095694	0.411259	0.935604	37.5	43.5897	6.08974	0.18724	0.815254	34.4262	43.9252	-9.499
ENSG00000042429	MED17	11	+	93797534	93797719	93801834	93801972	93796409	93796540	93807517	93807635	0.113404	0.605288	35.5972	41.982	6.38479	0.139012	0.716085	44.89	37.4233	7.46673
ENSG00000165304	MELK	9	+	36589535	36589652	36594627	36594771	36583626	36583712	36597221	36597290	0.319862	0.88134	60.6667	55.0265	-5.64021	0.00741495	0.161943	62.5899	45.679	16.9109
ENSG00000147649	MTDH	8	+	97699753	97699852	97706625	97706750	97690951	97691188	97713661	97713769	0.112063	0.602265	34.9277	40.2033	5.27563	0.0734129	0.552478	29.3911	34.5749	-5.1838
ENSG00000147862	NFIB	9	-	14102421	14102510	14116207	14116346	14081842	14088326	14120439	14120624	0.178097	0.714259	33.0739	26.4957	-6.5782	0.0910882	0.605039	32.2289	41.4925	-9.26362
ENSG00000066136	NFYC	1	+	40749572	40749686	40753150	40753246	40747533	40747605	40758120	40758294	0.215161	0.776855	54.023	62.8205	8.79752	0.138919	0.716085	60.241	47.1698	13.0712
ENSG00000157168	NRG1	8	+	32742007	32742075	32742674	32742733	32727948	32728078	32754371	32754474	0.293849	0.857592	53	60.1227	7.1227	0.453237	1	56.6929	51.049	5.64396
ENSG00000122884	P4HA1	10	-	73043886	73043957	73044980	73045051	73030266	73030370	73046924	73047101	0.0147304	0.221334	36.7521	27.5563	-9.19581	0.156917	0.751983	36.8644	46.124	-9.25962
ENSG00000188677	PARVB	22	+	44147860	44147922	44151482	44151551	44140123	44140143	44157981	44158083	0.21167	0.774498	58.1395	65.8537	7.71412	0.509523	1	67.2131	61.2245	5.98862
ENSG00000138078	PREPL	2	-	44332458	44332656	44338350	44338536	44328936	44329112	44339146	44339363	0.34106	0.90448	54.9618	48.7437	-6.21811	0.240323	0.884791	49.6454	42.6724	6.97298
ENSG00000150687	PRSS23	11	+	86939019	86939126	86950355	86950499	86823376	86823593	86951215	86952788	1.32255e-06	0.000343069	38.0313	20.0418	-17.9896	0.0689386	0.535854	56.4356	49.3243	7.11132
ENSG00000116191	RALGPS2	1	+	178821611	178821704	178833423	178833550	178811314	178811404	178877497	178877635	0.344555	0.905139	40	45.1883	5.18828	0.0586338	0.503376	44	54.9708	-10.9708
ENSG00000138698	RAP1GDS1	4	+	98343138	98343261	98352475	98352601	98293407	98293515	98391951	98392080	0.119035	0.613312	50.4505	60.8696	10.4191	0.113323	0.666474	46.2585	56.8493	-10.5908
ENSG00000138698	RAP1GDS1	4	+	98343138	98343261	98352475	98352601	98293407	98293515	98379016	98379163	0.221124	0.779057	49.5575	60	10.4425	0.426978	0.994583	53.125	58.9928	-5.86781
ENSG00000124784	RIOK1	6	+	7396702	7396772	7398697	7398740	7395052	7395143	7400957	7401050	0.325579	0.887664	66.8966	72.1698	5.27326	0.0942063	0.621756	72.9032	65.3846	7.51861
ENSG00000137522	RNF121	11	+	71982760	71982915	71987003	71987111	71960749	71960891	71990596	71990717	0.184768	0.730621	55.7143	64.2857	8.57143	0.247213	0.890357	51.9608	43.5644	8.39643
ENSG00000157593	SLC35B2	6	-	44256341	44256496	44256684	44256878	44254095	44255644	44257399	44257554	0.0163222	0.232637	68.8776	80.6122	11.7347	0.185359	0.808354	73.0942	78.866	-5.77181
ENSG00000028528	SNX1	15	+	64123502	64123546	64126078	64126220	64118787	64118854	64127173	64127252	0.0759912	0.51874	32.381	41.1079	8.72692	0.243852	0.887539	32.2222	38.8889	-6.66667
ENSG00000153827	TRIP12	2	-	229771518	229771632	229774096	229774261	229769230	229769325	229777314	229777479	0.105	0.594342	68.9781	62.7155	-6.26258	0.07041	0.544531	63.4483	70.2128	-6.76449
ENSG00000108219	TSPAN14	10	+	80507227	80507374	80509300	80509471	80489211	80489314	80512143	80512269	0.0649914	0.480307	43.5	34.0741	-9.42593	0.386441	0.976408	35.7143	41.2214	-5.50709
ENSG00000184182	UBE2F	2	+	238016565	238016633	238025341	238025412	237994743	237994809	238030555	238030613	0.216326	0.777217	26.455	32.3194	5.86437	0.337118	0.948014	37.2385	43.8462	-6.60766

## Sheet: NTRAS hnRNPL A5'SS
GeneID	gene symbol	chr	strand	longExonStart_0base	longExonEnd	shortES	shortEE	flankingES	flankingEE	PValue	FDR	% IC_LNA Ctrl	% IC_LNA NTRAS	% IC_LNA NTRAS - % IC_LNA Ctrl	PValue	FDR	% IC_si hnRNPL	% IC_s iCtrl	% IC_si hnRNPL-% IC_si Ctrl
ENSG00000071054	MAP4K4	2	+	101887087	101887261	101887087	101887237	101887777	101887937	0.217297	0.956532	30.5825	24.7934	-5.78914	0.280195	1	28.6585	34.2697	-5.61113
ENSG00000181991	MRPS11	15	+	88467907	88469145	88467907	88468024	88472626	88472725	0.000166356	0.0129403	35.4286	17.8808	-17.5478	0.0420062	0.425452	30.5389	20.4969	10.042
ENSG00000101361	NOP56	20	+	2655933	2656214	2655933	2656034	2656400	2656549	0.0698572	0.541646	69.403	58.4158	-10.9871	0.0189885	0.278619	66.4975	52.6667	13.8308
ENSG00000109180	OCIAD1	4	+	48831226	48831496	48831226	48831249	48832619	48832682	0.183579	0.880628	40.678	49.4792	8.8012	0.13992	0.788872	51.1811	60.7692	-9.58813
ENSG00000090621	PABPC4	1	-	39564422	39564542	39564470	39564542	39563835	39563922	0.186472	0.886057	55.2	63.7584	8.55839	0.0764806	0.577769	51.9685	65.1685	-13.2
ENSG00000116288	PARK7	1	+	7961662	7961793	7961662	7961735	7962762	7962875	0.0752554	0.570771	46.9208	39.4148	-7.50602	0.154587	0.822575	59.4286	53.3113	6.11731
ENSG00000110841	PPFIBP1	12	+	27664361	27664446	27664361	27664437	27667165	27667320	0.532602	1	49.4949	54.8673	5.37231	0.537461	1	57.0093	52	5.00935
ENSG00000073008	PVR	19	+	44658741	44658900	44658741	44658765	44661291	44661323	0.0929374	0.64456	79.771	87.395	7.62397	0.043695	0.431006	88.4718	82.0175	6.45431

## Sheet: NTRAS hnRNPL A3'SS
GeneID	gene symbol	chr	strand	longExonStart_0base	longExonEnd	shortES	shortEE	flankingES	flankingEE	PValue	FDR	% IC_LNA Ctrl	% IC_LNA NTRAS	% IC_LNA NTRAS - % IC_LNA Ctrl	PValue	FDR	% IC_si hnRNPL	% IC_s iCtrl	% IC_si hnRNPL-% IC_si Ctrl
ENSG00000170004	CHD3	17	+	7894114	7894265	7894126	7894265	7893804	7893935	0.217836	0.91205	42.9448	35.0427	-7.90205	0.00372048	0.116346	64.8649	47.929	16.9359
ENSG00000115380	EFEMP1	2	-	55922359	55922691	55922359	55922447	55922898	55922939	0.0270487	0.307354	62.007	68.1473	6.14029	0.139985	0.809499	65.9847	59.718	6.26667
ENSG00000055332	EIF2AK2	2	-	37148856	37149257	37148856	37149023	37156907	37157047	0.398554	1	58.125	63.4551	5.33015	0.244902	1	66.7946	61.5595	5.23512
ENSG00000175061	LRRC75A-AS1	17	+	16440110	16440253	16440184	16440253	16439326	16439414	0.0506023	0.428576	17.1206	11.1984	-5.92219	0.145672	0.820295	23.8342	32.0312	-8.19705
ENSG00000185619	PCGF3	4	+	733883	735027	734930	735027	733671	733789	0.0239241	0.282925	44.664	55.4859	10.8219	0.163641	0.875562	47.5983	57.2864	-9.68818
ENSG00000100911	PSME2	14	-	24145709	24145896	24145709	24145772	24146207	24146240	0.0719824	0.519872	46.2264	34.6304	-11.5961	0.648904	1	27.881	33.452	-5.57092
ENSG00000157450	RNF111	15	+	59092512	59092640	59092536	59092640	59091058	59091154	0.171142	0.821738	53.0612	41.4966	-11.5646	0.258233	1	58.4746	50.5051	7.96953
ENSG00000163584	RPL22L1	3	-	170868012	170868201	170868012	170868134	170868297	170868390	0.0046565	0.127079	15.4639	23.6292	8.16533	0.00405924	0.1174	30.7965	20.6422	10.1543
ENSG00000115368	WDR75	2	+	189449244	189450968	189450902	189450968	189448378	189448508	0.103406	0.631413	64.3411	73.1844	8.84327	0.0341474	0.367606	67.1429	77.8281	-10.6852
