# Supplementary material for: The splicing‐regulatory lncRNA NTRAS sustains vascular integrity
Source: EMBO Rep. 2022 May 8;23(6):e54157. doi: 10.15252/embr.202154157 (PMC9171682; doi:10.15252/embr.202154157)
Supplement: Supplementary file 6 — Dataset EV4 [file EMBR-23-e54157-s002.xlsx]

## Sheet: Human primers
Name	Sequence (5'-3')
Hs_qNTRAS_Fw	CGGGTCAACTTTAGCGGACT
Hs_qNTRAS_Rev	TTACACAGCAAGCCGAGAGG
Hs_qRPLP0_Fw	TCGACAATGGCAGCATCTAC
Hs_qRPLP0_Rev	ATCCGTCTCCACAGACAAGG
Hs_qVEGFA_Fw	CCCTGATGAGATCGAGTACA
Hs_qVEGFA_Rev	AGCAAGGCCCACAGGGATTT
Hs_qMALAT1_Fw	TGAGTGTATGAGACCTTGCAGT
Hs_qMALAT1_Rev	GCAGCGGGATCAGAACAGTA
Hs_qH19_Fw	TCAAGCCTGGGCCTTTGAAT
Hs_qH19_Rev	GGCTGATGAGGTCTGGTTCC
Hs-qNTRAS_Rnase_Fw#1	GATAGCGGGGGAACCTCTCT
Hs-qNTRAS_Rnase_Rev#1	TCAAAGCTTGTAGTGATCAGAGG
Hs-qNTRAS_Rnase_Fw#2	CTGTGAACACTTCCTGTGAACG
Hs-qNTRAS_Rnase_Rev#2	GCCTGGACTCTGAGACAATCT
Hs_qhnRNPL_Fw	TGGCAATGTGGAGAAGGTGA
Hs_qhnRNPL_Rev	GGTAATGGCCCGGTCTACAG
Hs_RT_TJP1_Fw	TTCAAAACATGGTTCTGCCTC
Hs_RT_TJP1_Rev	ACCGGAGTCTGCCATTACAC
Hs_RT_CD55_Fw	AAACCACCACACCAAATGCTCAAG
Hs_RT_CD55_Rev	AAGTGGTTCCACTTCCTTTATTTGG
Hs_MYL6_Fw	TAGAGATGCTGGTGGCAGG
Hs_MYL6_Rev	ATTCACACAGGGAAAGGCAC
Hs_EGFL7_Fw	GATGACTGATTCTCCTCCGC
Hs_EGFL7_Rev	GGAAGGGCTGGTACACACG
Hs_EIF4A2_Fw	ATGTGCAACAAGTGTCTTTGG
Hs_EIF4A2_Rev	AATGACTTTCCTCACAAGAGC
Hs_CARD8_Fw2	TGTTCCGTGCTGTTCCTGAG
Hs_CARD8_Rv2	ACAGATACCAGCCAGCAGTG
Hs_RHOC_Fw2	GGCCCTGGGGTCAGTC
Hs_RHOC_Rv2	CCATCCCCAACGATCACCAG
Hs_THOC_Fw	TACCTGTTTATGCCATTCGACCAG
Hs_THOC_Rev	TTTGAACAGAGCCTTGGCTTCATC
Hs_RT_NTRAS I2_Fw	TGGGTTTCACCAGTTGCCTAAG
Hs-RT_NTRAS E3_Rev	CCTTGATGCCCTACGACCAC
T7-TJP1_In vitro transcription_Fw	TAATACGACTCACTATAGGGATATCCTCCTTACTCACCAC
TJP1_In vitro splicing_Fw	ATATCCTCCTTACTCACCACAAGC
TJP1_In vitro splicing_Rev	GCAGAGGTTGATGATGCTG
Hs_TJP1_premRNA_Fw_1	ATTTGCATGATGATCGTCTGTCC
Hs_TJP1_premRNA_Rev_1	ACGTTGAATGCTTGCTGCTTAC
Hs_NTRAS_CA_OE_Fw	GATAAGCTTTGGCACCACAGGCACACA
Hs_NTRAS_CA_OE_Rev	AGGGCCCTCTCTGCTTTCGGAAGTAGC
Hs_Ctrl_CA_OE_Fw	GATAAGCTTTGCCCGACGGCGAGGAT
Hs_Ctrl_CA_OE_Rev	AGGGCCCGGCGGCGGTGGAATCGA

## Sheet: Mouse primers
Name	Sequence (5'-3')
mm_qNtras_Fw	GGAAAGAGTCTTGCACACAGTTG
mm_qNtras_Rev	GTGGGACCCTGCTTACCACT
mm_RT_Tjp1_Fw	GCTATTCATAGAATAGACTC
mm_RT_Tjp1_Rev	ATACCTGTATGACGGCTGCTCAAG
mm_Ntras_CA_genotyping_Fw	GTTGAGATTCCAAACATGATGGTCA
mm_Ntras_CA_genotyping_Rev	GGGATCAATCTGAGGCCTGT

## Sheet: LNA GapmeRs 
	Name	Sequence (5'-3')
Human	LNA Ctrl	AACACGTCTATACGC
	LNA NTRAS #1	TTTTACTGACAGATCA
	LNA NTRAS #2	GTAGTGATCAGAGGTA
Mouse	LNA Ctrl	AACACGTCTATACGC
	LNA Ntras	GTAATCGCCTTGGAGG

## Sheet: siRNAs
Name	Sense sequence (5'-3')	Stock concentration	Final Concentration
si Ctrl	CGUACGCGGAAUACUUCGA[dT][dT]	20 µM	67 nM
si hnRNPL	GCGAUGAGCUGGGAGUGAA[dT][dT]

## Sheet: SSOs
Name	Sequence (5'-3')
Ctrl SSO	mUmAmAmCmAmCmGmUmCmUmAmUmAmCmGmCmCmCmA
E20 SSO	mGmUmAmCmCmUmUmUmGmUmUmGmGmAmUmCmUmAmCmAmUmG

## Sheet: RNase H oligos
Name	Sequence (5'-3')
NTRAS_AS #1	ACCTCTGAGCTTATATCCAATC
NTRAS_AS #2	TAAAGTTGACCCGAGGAATTTC
NTRAS_AS #3	ATCCCTTGATGCCCTACG
NTRAS_AS #4	GGAGGAGGATAGAACCAGCC
NTRAS_AS #5	AAGGATCCCTATTAGATTGATG

## Sheet: 2'O-Me-RNA probes
Name	Sequence (5'-3')
Ctrl	mGmCmAmAmGmGmAmAmCmGmUmGmUmGmAmGmA mCmUmA/iSp9/rArCrGrArUrC/3deSBioTEG
NTRAS	mAmUmCmCmCmUmUmGmAmUmGmCmCmCmUmAmCmG/iSp9/rArCrGrArUrC/3deSBioTEG
	"m" indicates 2' O-methyl modification
	"r" indicates ribose
	"iSp9" indicates triethylene glycol spacer
	"3deSBioTEG" indicates 3' desthiobiotin-triethylene glycol

## Sheet: mm_Ntras CA_del
	Sense sequence	Antisense sequence
mm_Ntras_CA #7	caccGGTCATTGTCTGTAAACCCAG	aaacCTGGGTTTACAGACAATGACc
mm_Ntras_CA #9	caccGACGGTGAGTTTATTAAGGGT	aaacACCCTTAATAAACTCACCGTc

## Sheet: NTRAS OE sgRNA
	Sense sequence	Antisense sequence
hs_NTRAS_OE #3	caccGTGATCAGGGGTGGGTCCGGT	aaacACCGGACCCACCCCTGATCAc

## Sheet: hs_NTRAS CA_del 
	Sense sequence	Antisense sequence
Hs_Ntras_CA #1	caccGGTTTCACCAGTTGCCTAAGC	aaacGCTTAGGCAACTGGTGAAACc
Hs_Ntras_CA #2	caccGCCCAGGCTCAGGCAATCCTT	aaacAAGGATTGCCTGAGCCTGGGc
Hs_Ntras_CA #3	caccGCCAAACACCAAAGTGTTAAT	aacATTAACACTTTGGTGTTTGGc
Hs_Ntras_CA #4	caccGAGAGATAGAAACTAGGCTAA	aaacTTAGCCTAGTTTCTATCTCTc
