# Supplementary material for: The splicing‐regulatory lncRNA NTRAS sustains vascular integrity
Source: EMBO Rep. 2022 May 8;23(6):e54157. doi: 10.15252/embr.202154157 (PMC9171682; doi:10.15252/embr.202154157)
Supplement: Supplementary file 7 — Source Data for Expanded View [file EMBR-23-e54157-s003.zip]

Archive with 5 entries (4 files):
- EV_Figure_Source_Data/
- EV_Figure_Source_Data/Figure EV1 Source Data.xlsx
- EV_Figure_Source_Data/Figure EV2 Source Data.xlsx
- EV_Figure_Source_Data/Figure EV3 Source Data.xlsx
- EV_Figure_Source_Data/Figure EV4 Source Data.xlsx
