# Supplementary material for: The splicing‐regulatory lncRNA NTRAS sustains vascular integrity
Source: EMBO Rep. 2022 May 8;23(6):e54157. doi: 10.15252/embr.202154157 (PMC9171682; doi:10.15252/embr.202154157)
Supplement: Supplementary file 7 — Source Data for Expanded View [file EMBR-23-e54157-s003.zip › EV_Figure_Source_Data/Figure EV1 Source Data.xlsx]

## Sheet: Figure EV1
	EV1 D
	Normoxia	Hypoxia
	176	784
	288	1168
	288	992
	EV1 E
	Normoxia 24h	Hypoxia 24h	Normoxia 48 h	Hypoxia 48h	Normoxia 72h	Hypoxia 72h
	99.3	553.9	93.9	931.2	72.1	1201.4
	95.1	562.6	98.4	1001.8	73.7	1715.1
	104.1	527.8	103	1376.6	112.2	1341.6
	101.5	542	104.7	1356.3	142.1	1514.7
	EV1 F
	Normoxia	Hypoxia
	6.54782	7.49896
	10.9382	4.99256
	6.33154	5.36981
	EV1 H
	LNA Ctrl	LNA NTRAS #1	LNA NTRAS #2
	90.6836	26.8187	3.61266
	113.896	29.7102	23.4962
	129.661	47.7021	9.5197
	65.7586	2.70112	0.658648
	EV1 L
	LNA Ctrl	LNA Ntras
	119.111	18.0607
	76.4569	20.4737
	104.432	45.6342
	EV1 M
	LNA Ctrl	LNA Ntras
	130.626	5.50982
	36.2034	29.0539
	133.171	48.7449
	100.465	65.8719
	76.5019	59.1306
	123.034	84.3993
	119.686	52.3916
	80.3143	107.946
	107.7	63.6706
	123.429	67.2796
	68.8714	81.4021
	68.3043	69.6664
	47.3124	82.4269
	184.383	89.8438
	32.0504	79.1452
	126.333	76.3639
	83.2042	73.1335
	88.3423	37.1789
	102.121	26.1019
		54.7141
		23.1391
		85.5344
		69.2974
	EV1 N
	LNA Ctrl	LNA Ntras
	148.587	138.94
	59.2689	172.442
	108.016	149.495
	93.3839	88.4011
	61.0813	126.457
	93.8597	71.1908
	20.6461	128.976
	159.316	66.3691
	95.9779	123.877
	159.946	175.386
	99.9169	134.263
		104.703
