# Supplementary material for: The splicing‐regulatory lncRNA NTRAS sustains vascular integrity
Source: EMBO Rep. 2022 May 8;23(6):e54157. doi: 10.15252/embr.202154157 (PMC9171682; doi:10.15252/embr.202154157)
Supplement: Supplementary file 7 — Source Data for Expanded View [file EMBR-23-e54157-s003.zip › EV_Figure_Source_Data/Figure EV2 Source Data.xlsx]

## Sheet: Figure EV2
	EV2 A
	HUVEC	HeLa
	0.000223	0.00158
	0.000132	0.0018
	0.000136	0.00131
	0.000542	0.00121
	EV2 B
	Mock	AS1	AS2	AS3	AS4	AS5
	1	0.18	0.54	0.03	0.604846	0.41
	EV2 D
	Fraction	NTRAS	hnRNPL
	1	0.041175	0
	2	0.382453	0.025043
	3	0.312206	0.212741
	4	0.574414	6.30254
	5	0.052826	33.5392
	6	0.874177	38.7717
	7	12.9287	13.436
	8	9.80101	5.30536
	9	14.2315	1.61997
	10	10.4879	0.383743
	11	17.0503	0.196298
	12	15.0571	0.119398
	13	18.2063	0.088031
	EV2 F
	Normoxia	Hypoxia
	154.282	264.191
	98.0486	124.327
	78.1277	98.8743
	69.5418	93.7301
	EV2 G
	LNA Ctrl	LNA NTRAS
	84.4245	22.7421
	105.625	29.7743
	119.072	18.5812
	90.8785	20.236
	EV2 H
	si Ctrl	si hnRNPL
	99.7332	9.17458
	101.55	8.54364
	98.7168	6.38527
	EV2 I
	si Ctrl / LNA Ctrl	si Ctrl / LNA NTRAS	si hnRNPL / LNA Ctrll	si hnRNPL / LNA NTRAS
	2.68806	2.5062	34.5228	21.188
	0.678421	2.22895	22.5906	17.7442
	7.37116	4.63799	39.6949	30.8022
	6.1305	4.37933	35.6916	21.204
	EV2 K
	si Ctrl	si hnRNPU
	68.3941	5.61045
	123.546	3.0743
	86.5753	8.6309
	121.485	5.34676
	EV2 L
	si Ctrl	si hnRNP U
	51.295	46.0611
	52.4961	37.6671
	46.2552	55.4567
	43.1082	52.9246
