# Supplementary material for: The splicing‐regulatory lncRNA NTRAS sustains vascular integrity
Source: EMBO Rep. 2022 May 8;23(6):e54157. doi: 10.15252/embr.202154157 (PMC9171682; doi:10.15252/embr.202154157)
Supplement: Supplementary file 7 — Source Data for Expanded View [file EMBR-23-e54157-s003.zip › EV_Figure_Source_Data/Figure EV3 Source Data.xlsx]

## Sheet: Figure EV3
	EV3 A
	si Ctrl	si hnRNPL
	111.081	132.862
	105.425	102.065
	144.381	46.4252
	39.1133	56.8142
	98.9952	82.2276
	79.9944	153.626
	121.01	183.579
	EV3 B
		BCL2	CASP3	CASP6	CASP9
	si Ctrl	1	1	1	1
	si hnRNPL	0.633025	0.922078	1.13595	1.19615
	EV3 C
	LNA Ctrl	LNA NTRAS #1	LNA NTRAS #2
	124.504	101.828	77.3858
	111.773	106.56	105.709
	105.617	117.772	101.63
	58.1063	82.5405	72.3982
	EV3 D
	LNA Ctrl	LNA Ntras
	25.1949	16.4743
	26.9193	13.1428
	28.1632	13.3592
	EV3 E
	Mock	LNA NTRAS
	132.212	18.0595
	94.2065	13.0383
	128.291	8.01195
	45.2906	9.37835
	EV3 F
	Mock OE	NTRAS OE
	70.8813	272.978
	69.5428	423.293
	117.782	487.569
	141.794	302.385
	EV3 G
	Ctrl OE	NTRAS OE
	107.404	281.287
	189.133	447.638
	85.6842	341.426
	17.7793	124.36
	EV3 H
	Mock CA	NTRAS-CA
	62.0469	80.788
	59.8404	196.958
	54.4235	100.536
	46.7273	228.192
	205.863	288.425
	171.099	322.853
	EV3 I
	LNA Ctrl	LNA NTRAS
	105.774	126.908
	94.2262	123.575
	113.435	169.649
	86.5648	128.578
	EV3 J
	si ctr	si hnRNPL
	116.924	14.569
	122.799	30.2322
	55.1148	7.05262
	105.162	12.0537
	EV3 K
	si Ctrl	si hnRNPL
	100.288	99.2553
	118.483	81.2668
	98.2378	83.8318
	78.2978	58.7826
	100.452	72.2873
	104.242	81.042
	EV3 L
	si Ctrl	si hnRNPU
	90.4045	74.8553
	93.8157	90.0428
	103.269	92.8233
	112.511	144.398
	EV3 M
	Ctrl SSO	E20 SSO
	92.9089	164.917
	153.078	199.083
	108.899	116.25
	89.0562	106.223
	56.0574	94.4484
