# Supplementary material for: The splicing‐regulatory lncRNA NTRAS sustains vascular integrity
Source: EMBO Rep. 2022 May 8;23(6):e54157. doi: 10.15252/embr.202154157 (PMC9171682; doi:10.15252/embr.202154157)
Supplement: Supplementary file 7 — Source Data for Expanded View [file EMBR-23-e54157-s003.zip › EV_Figure_Source_Data/Figure EV4 Source Data.xlsx]

## Sheet: Figure EV4
	EV4 C
	Ntras CA	Ntras DEL CA
	97.9823	102.06
	112.938	95.4404
	445.938	109.475		RED: Outlier
	70.1008	50.6892
	101.459	73.8804
	117.52	110.231
		70.7173
		99.1465
		118.309
		60.3594
		69.8313
	EV4 D
	NTRAS CA	NTRAS DEL CA
	98.3845	53.1295
	77.7026	61.6513
	123.913	60.995
