# Supplementary material for: The splicing‐regulatory lncRNA NTRAS sustains vascular integrity
Source: EMBO Rep. 2022 May 8;23(6):e54157. doi: 10.15252/embr.202154157 (PMC9171682; doi:10.15252/embr.202154157)
Supplement: Supplementary file 8 — Source Data for Figure 1 [file EMBR-23-e54157-s009.xlsx]

## Sheet: Figure 1
	1A
	CM	FB	IC	EC
	0.400423	0.237957	1.16714	2.65171
	0.676222	0.361964	1.54892	2.91665
	0.714133	0.285271	1.03741	2.47896
	0.398365	0.681004	1.34648	3.22091
	1C
		Normoxia				Hypoxia
	24 h	106.1	94.9	108.5	90.5	391.2	323.6	379.9	293.2
	48 h	110.6	71.9	115.7	101.8	382.9	284.9	386.7	337.3
	72 h	111.9	90.9	94.5	102.7	422.7	364.3	413	313.3
	1D
	RPLP0	H19	MALAT1	NTRAS
	0.30109	1.14284	35.6865	6.54782
	0.25969	0.677515	18.0145	10.9382
	0.22667	1.08635	18.963	6.33154
	1E
	LNA Ctrl	LNA NTRAS #1	LNA NTRAS #2
	92.517	176.56	330.35
	98.538	181.07	233.32
	105.28	119.68	215.53
	100.27	134.3	186.4
	103.39	137.48	203.71
	1F
	LNA Ctrl	LNA NTRAS #1	LNA NTRAS #2	LNA Ctrl	LNA NTRAS #1	LNA NTRAS #2
	450.392	255.95	431.769	962.914	398.9	850.167
	339.15	243.593	480.231	1034.42	324.254	766.125
	480.029	311.046	449.377	1158.01	386.479	844.925
	1226.33	589.21	431.053	1873.3
	1367.39	404.38	393.003	1565.27
	1164.5	405.505	233.277	2009
	540.614	687.952	377.806
	1105.76
	1061.33
	745.249
	1G
		LNA Ctrl			LNA Ntras
	% G0/G1	38.9846	38.0922	40.7845	32.7483	35.3227	39.2138
	% G2/M	34.6555	29.5663	30.6305	52.7963	48.2222	40.3145
	%S	23.7647	31.4973	27.0034	13.0601	15.4603	19.3816
	1H
	LNA Ctrl	LNA Ntras
	110	123
	165	221
	91.3	203
	135	0
	141	243
	0	43.3
	0	248
	105	86.8
	0	191
	92.4	331
	261	180
		196
	1I
	Basal				HLI
	Day of death	LNA Ctrl	LNA Ntras		Day of death	LNA Ctrl	LNA Ntras
	10	0	0		8	0
	10	0	0		8	0
	10	0	0		8	0
	10	0	0		8	0
	10	0			8	0
					8	0
	8		1		8	0
					8	0
	10	0	0
	10	0	0		7		1
	10	0	0		7		1
	10		0		7		1
					7		1
	6		1		7		1
					7		1
	10	0	0
	10	0	0		6		1
	10	0			6		1
	10	0
	7		1
	7		1
	10	0	0
	10	0	0
	10	0	0
	10	0
	6		1
	10	0	0
	10	0	0
	10	0	0
	10	0	0
	10	0
	8		1
