# Supplementary material for: The splicing‐regulatory lncRNA NTRAS sustains vascular integrity
Source: EMBO Rep. 2022 May 8;23(6):e54157. doi: 10.15252/embr.202154157 (PMC9171682; doi:10.15252/embr.202154157)
Supplement: Supplementary file 9 — Source Data for Figure 2 [file EMBR-23-e54157-s010.xlsx]

## Sheet: Figure 2
	2A
	Fraction	Mock	Proteinase K
	1	0	0.6
	2	0	3.1
	3	0	1.7
	4	0	12.2
	5	0	9.4
	6	0.9	7.1
	7	5.1	14.5
	8	11	12.7
	9	12.7	16.6
	10	22.4	12.1
	11	26.4	6.8
	12	12.1	3.2
	13	4	0.1
	14	5.3	0
	2B
	Ctrl probe	NTRAS probe
	0.017989	0.67034
	0.021859	0.343361
	0.038602	0.891263
	0.02251	0.396881
	2D
	IgG	hnRNPL IP
	0.000545	1.08366
	0.002181	0.598195
	0.011117	0.189097
	0.006487	0.081897
	0.001497	0.298162
	0.00088	0.56
	2E
	si Ctrl	si hnRNPL
	95.0314	101.658
	50.17	102.271
	128.996	130.389
	125.802	114.741
	2F
	si Ctrl	si hnRNPL
	132.624	84.9584
	69.0513	78.3507
	91.0131	142.637
	107.311	186.394
	2I
	LNA Ctrl	LNA NTRAS #1	LNA NTRAS #2
	29.5757	18.0311	18.3373
	32.1754	17.6725	15.9789
	30.8172	22.1349	22.8792
	27.2018	17.2019	16.6258
	27.8253	13.9947	15.6374
	30.1732	15.7951	19.717
	26.0693	14.4121	23.3744
	2J
	si Ctrl	si hnRNPL
	22.8606	89.8825
	13.8111	59.9772
	10.6961	64.2408
	27.6519	73.497
