# Supplementary material for: The splicing‐regulatory lncRNA NTRAS sustains vascular integrity
Source: EMBO Rep. 2022 May 8;23(6):e54157. doi: 10.15252/embr.202154157 (PMC9171682; doi:10.15252/embr.202154157)
Supplement: Supplementary file 10 — Source Data for Figure 3 [file EMBR-23-e54157-s007.xlsx]

## Sheet: Figure 3
	3B
	Mock	NTRAS KD	NTRAS KD + CA
	109.257	97.0236	201.055
	115.543	40.3968	119.26
	117.238	97.3578	197.983
	60.0628	80.1344	93.9967
	97.1675	23.7905	113.184
	73.8884	91.4351	97.0193
	126.842	117.363	120.056
	94.4564	79.9847
	144.359	80.5168
	79.374	66.2636
	116.856	93.2803
	64.9541	43.8795
	3C
	LNA Ctrl	LNA NTRAS
	66.6549	89.4749
	172.087	317.009
	79.664	167.225
	85.4581	104.23
	86.7168	309.49
	109.419	423.864
	3D
	Ctrl OE	NTRAS OE
	88.8986	33.6647
	64.5157	66.2305
	41.9726	25.9414
	212.675	178.484
	91.9382	41.1543
	3E
	Mock CA	NTRAS-CA
	144.863	81.2308
	130.359	92.1833
	75.9139	51.6828
	86.3687	69.8164
	62.4952	46.5731
	3F
	Ctrl	NTRAS-CA	NTRAS OE
	8.15104	9.61405	10.9188
	6.07085	6.92852	13.2651
	3.12652	6.01618	4.0092
	4.90695	7.8724	6.35225
	4.88313	6.59709	8.85807
	6.97792	11.605	10.2799
	9.38118	13.3203	11.6592
	8.74156	13.6722	9.92001
	3G
	LNA Ctrl	LNA NTRAS #1	LNA NTRAS #2
	1.24125	1.14697	0.426481
	1.18758	1.16839	0.359402
	1.28889	1.06418	0.980801
	1.3454	1.06561	0.318263
	1.12233	0.881478	0.168906
	3H
	si Ctrl	si hnRNPL
	1.31458	1.5338
	1.26515	1.61258
	1.33895	1.53345
	3I
	Ctrl SSO	E20 SSO
	25.1412	11.1983
	25.6224	12.2295
	24.1662	10.3415
	22.3981	9.58846
	40.4518	29.9619
	42.6689	31.3745
	35.0287	20.143
	33.4198	31.0648
	32.8487	25.276
	3J
	Ctrl SSO	E20 SSO
	1.26471	1.17831
	1.25076	0.990482
	1.20368	1.01819
	1.17732	0.763285
