# Supplementary material for: The splicing‐regulatory lncRNA NTRAS sustains vascular integrity
Source: EMBO Rep. 2022 May 8;23(6):e54157. doi: 10.15252/embr.202154157 (PMC9171682; doi:10.15252/embr.202154157)
Supplement: Supplementary file 11 — Source Data for Figure 4 [file EMBR-23-e54157-s005.xlsx]

## Sheet: Figure 4
	4A
	IgG	hnRNPL
	0.209563	8.07558
	0.052814	9.94503
	0.004342	5.51894
	0.005558	2.75441
	4B
	LNA Ctrl	LNA NTRAS
	19.3908	11.0768
	17.5938	14.7237
	12.3516	12.2973
	17.1939	11.4338
	16.4344	13.6755
	20.6748	12.8481
	16.8367	15.1165
	15.705	14.7488
	4D
	Ntras CA	Ntras DEL CA
	0.549796	0.013088
	2.18647	1.02605
	0.71619	0.487081
		0.636993
	4E
	Ntras CA	Ntras DEL CA
	21.3274	13.7423
	13.6222	18.1063
	19.9644	16.3532
	13.8451	12.7226
	17.8021	16.2845
	17.7043	10.4761
	11.3587	8.2892
	21.7942	12.1202
	20.2123	11.8938
		14.1164
		15.459
		12.2596
		21.1606
		14.2176
	4F
	Ntras CA	Ntras DEL CA
	105.398	80.1865
	76.6288	74.9844
	101.342	69.8616
	82.4077	73.7369
	140.694
	110.206
	110.027
	73.2969
	4G
	FTSC		TMR
	Ntras CA	Ntras DEL CA	Ntras CA	Ntras DEL CA
	61.6326	131.127	68.0792	139.049
	67.3071	257.606	32.4424	242.327
	113.463	150.369	0	179.385
	116.383	76.2216	54.4475	48.4959
	100.124	112.96	163.343	136.119
	93.7284	264.993	186.358	68.537
	147.362	124.014	195.331	48.7058
	152.238	131.449	138.773	330.136
	105.072	73.6809	84.4151	217.034
	104.869	148.462	114.274	262.384
	37.8211	174.737	62.538	277.941
		262.749		265.355
		188.579		129.548
		113.107		134.035
		103.513		130.843
		169.473		213.001
		69.642		45.0149
		89.6597		73.7839
	4H
	Ntras CA	Ntras DEL CA
	119.474	220.633
	55.5216	250.631
	168.147	316.982
	56.1732	270.342
	100.684
	4I
		No	Yes		Condition	Organ	Pathologies
	LNA Ctrl	89.4737	10.5263		LNA Ctrl	Heart	no severe pathology
	LNA Ntras	40	60		LNA Ctrl	Heart	no severe pathology
					LNA Ctrl	Heart	no severe pathology
					LNA Ctrl	Heart	no severe pathology
					LNA Ctrl	Heart	no severe pathology
					LNA Ctrl	Heart	focal hyperemia
					LNA Ctrl	Heart	no severe pathology
					LNA Ctrl	Heart	focal edema
					LNA Ctrl	Heart	no significant changes
					LNA Ctrl	Heart	no significant changes
					LNA Ctrl	Heart	no significant changes
					LNA Ctrl	Heart	no significant changes
					LNA Ctrl	Heart	no significant changes
					LNA Ctrl	Heart	no significant histopathological or inflammatory changes
					LNA Ctrl	Heart	no significant histopathological or inflammatory changes
					LNA Ctrl	Heart	no significant histopathological or inflammatory changes
					LNA Ctrl	Heart	no significant histopathological or inflammatory changes
					LNA Ntras#1	Heart	no significant histopathological or inflammatory changes
					LNA Ntras#1	Heart	dilated vessels, slight lymphocytic infiltrate
					LNA Ntras#1	Heart	DEAD
					LNA Ntras#1	Heart	no significant histopathological or inflammatory changes
					LNA Ntras#1	Heart	inflammation, some prominent vessels
					LNA Ntras#1	Heart	no significant histopathological or inflammatory changes
					LNA Ntras#1	Heart	inflammation, edema, focal myocardial necrosis
					LNA Ntras#1	Heart	focal edema
					LNA Ntras#1	Heart	no significant histopathological or inflammatory changes
					LNA Ntras#1	Heart	DEAD
					LNA Ntras#1	Heart	slight lymphocytic infiltrate
					LNA Ntras#1	Heart	no significant histopathological or inflammatory changes
					LNA Ntras#1	Heart	slight lymphocytic infiltrate
					LNA Ntras#1	Heart	slight lymphocytic infiltrate
					LNA Ntras#1	Heart	no significant histopathological or inflammatory changes
					LNA Ntras#1	Heart	mild inflammation with only a few cells
					LNA Ntras#1	Heart	no significant histopathological or inflammatory changes
					LNA Ntras#1	Heart	fully developed loss of myocardium with inflammation and scar tissue formation
					LNA Ntras#1	Heart	no significant histopathological or inflammatory changes
